# Supplementary material for: Dataset from RNAseq analysis of differential gene expression among developmental stages of two non-marine ostracodes
Source: Data Brief. 2024 Jan 17;53:110070. doi: 10.1016/j.dib.2024.110070 (PMC10838692; doi:10.1016/j.dib.2024.110070)
Supplement: Supplementary file 1 [file mmc1.xlsx]

## Sheet: Legend
Table S2. GenBank accession numbers of reference sequences in the custom databases that were used in Diamond blastx search to decontaminate ostracode genome and transcriptome data sets.

## Sheet: Bacteria
GenBank accession number
NC_000908
NC_000918
NC_001880
NC_002182
NC_002570
NC_002620
NC_002771
NC_002932
NC_002939
NC_002967
NC_002977
NC_003103
NC_003155
NC_003228
NC_003317
NC_003318
NC_003361
NC_003425
NC_003869
NC_003910
NC_003911
NC_004113
NC_004193
NC_004310
NC_004311
NC_004319
NC_004320
NC_004344
NC_004369
NC_004432
NC_004545
NC_004554
NC_004555
NC_004556
NC_004557
NC_004565
NC_004719
NC_004720
NC_004757
NC_004917
NC_005027
NC_005042
NC_005043
NC_005090
NC_005125
NC_005363
NC_005966
NC_006055
NC_006085
NC_006128
NC_006129
NC_006138
NC_006139
NC_006140
NC_006156
NC_006177
NC_006270
NC_006300
NC_006461
NC_006462
NC_006463
NC_006509
NC_006510
NC_006512
NC_006513
NC_006526
NC_006569
NC_006582
NC_006823
NC_006824
NC_006873
NC_006908
NC_007204
NC_007298
NC_007322
NC_007323
NC_007333
NC_007336
NC_007337
NC_007347
NC_007348
NC_007354
NC_007404
NC_007406
NC_007483
NC_007484
NC_007486
NC_007487
NC_007491
NC_007498
NC_007503
NC_007509
NC_007510
NC_007511
NC_007512
NC_007514
NC_007515
NC_007517
NC_007519
NC_007520
NC_007530
NC_007575
NC_007595
NC_007604
NC_007614
NC_007615
NC_007616
NC_007617
NC_007618
NC_007624
NC_007626
NC_007633
NC_007645
NC_007650
NC_007651
NC_007677
NC_007678
NC_007722
NC_007759
NC_007777
NC_007794
NC_007798
NC_007899
NC_007900
NC_007901
NC_007908
NC_007912
NC_007940
NC_007954
NC_007959
NC_007960
NC_007961
NC_007963
NC_007964
NC_007968
NC_007969
NC_007971
NC_007972
NC_007973
NC_007974
NC_008010
NC_008025
NC_008027
NC_008036
NC_008048
NC_008095
NC_008229
NC_008230
NC_008255
NC_008260
NC_008261
NC_008273
NC_008274
NC_008277
NC_008278
NC_008312
NC_008340
NC_008341
NC_008342
NC_008344
NC_008345
NC_008346
NC_008347
NC_008358
NC_008385
NC_008390
NC_008391
NC_008392
NC_008525
NC_008530
NC_008554
NC_008564
NC_008565
NC_008566
NC_008567
NC_008568
NC_008569
NC_008571
NC_008576
NC_008578
NC_008593
NC_008607
NC_008608
NC_008609
NC_008700
NC_008709
NC_008710
NC_008711
NC_008712
NC_008713
NC_008726
NC_008752
NC_008757
NC_008758
NC_008759
NC_008760
NC_008761
NC_008762
NC_008763
NC_008764
NC_008771
NC_008781
NC_008783
NC_008786
NC_008789
NC_008825
NC_008826
NC_009040
NC_009049
NC_009050
NC_009092
NC_009138
NC_009142
NC_009253
NC_009337
NC_009379
NC_009426
NC_009427
NC_009437
NC_009438
NC_009441
NC_009446
NC_009483
NC_009486
NC_009504
NC_009505
NC_009507
NC_009508
NC_009511
NC_009614
NC_009620
NC_009621
NC_009622
NC_009633
NC_009636
NC_009660
NC_009664
NC_009715
NC_009718
NC_009719
NC_009767
NC_009785
NC_009792
NC_009793
NC_009794
NC_009806
NC_009828
NC_009831
NC_009881
NC_009901
NC_009922
NC_009925
NC_009926
NC_009927
NC_009928
NC_009929
NC_009930
NC_009931
NC_009932
NC_009933
NC_009934
NC_009937
NC_009939
NC_009943
NC_009952
NC_009953
NC_009955
NC_009956
NC_009957
NC_009958
NC_009959
NC_010002
NC_010003
NC_010103
NC_010104
NC_010160
NC_010161
NC_010162
NC_010163
NC_010168
NC_010172
NC_010263
NC_010321
NC_010334
NC_010337
NC_010502
NC_010503
NC_010504
NC_010505
NC_010506
NC_010507
NC_010509
NC_010510
NC_010514
NC_010517
NC_010518
NC_010524
NC_010539
NC_010541
NC_010542
NC_010543
NC_010546
NC_010547
NC_010554
NC_010555
NC_010571
NC_010578
NC_010580
NC_010581
NC_010622
NC_010623
NC_010625
NC_010627
NC_010628
NC_010629
NC_010630
NC_010631
NC_010632
NC_010633
NC_010644
NC_010645
NC_010676
NC_010679
NC_010681
NC_010693
NC_010694
NC_010695
NC_010696
NC_010697
NC_010699
NC_010715
NC_010718
NC_010724
NC_010729
NC_010794
NC_010803
NC_010814
NC_010815
NC_010831
NC_010995
NC_011026
NC_011027
NC_011059
NC_011060
NC_011061
NC_011071
NC_011143
NC_011144
NC_011146
NC_011224
NC_011226
NC_011229
NC_011244
NC_011245
NC_011246
NC_011247
NC_011248
NC_011249
NC_011250
NC_011251
NC_011252
NC_011253
NC_011254
NC_011255
NC_011256
NC_011257
NC_011258
NC_011259
NC_011260
NC_011261
NC_011262
NC_011263
NC_011264
NC_011265
NC_011295
NC_011296
NC_011297
NC_011311
NC_011312
NC_011313
NC_011314
NC_011315
NC_011316
NC_011365
NC_011367
NC_011374
NC_011420
NC_011566
NC_011653
NC_011661
NC_011729
NC_011730
NC_011732
NC_011733
NC_011734
NC_011737
NC_011738
NC_011761
NC_011768
NC_011830
NC_011831
NC_011836
NC_011837
NC_011852
NC_011887
NC_011888
NC_011889
NC_011890
NC_011891
NC_011892
NC_011893
NC_011894
NC_011895
NC_011898
NC_011899
NC_011901
NC_011959
NC_011961
NC_011978
NC_011979
NC_011995
NC_011996
NC_011997
NC_011998
NC_011999
NC_012000
NC_012001
NC_012002
NC_012003
NC_012032
NC_012034
NC_012036
NC_012037
NC_012039
NC_012040
NC_012108
NC_012109
NC_012115
NC_012132
NC_012164
NC_012173
NC_012176
NC_012181
NC_012183
NC_012190
NC_012200
NC_012230
NC_012234
NC_012239
NC_012242
NC_012247
NC_012252
NC_012260
NC_012265
NC_012267
NC_012438
NC_012439
NC_012440
NC_012470
NC_012483
NC_012489
NC_012490
NC_012494
NC_012496
NC_012497
NC_012499
NC_012504
NC_012506
NC_012509
NC_012512
NC_012515
NC_012518
NC_012526
NC_012527
NC_012528
NC_012529
NC_012560
NC_012669
NC_012691
NC_012785
NC_012791
NC_012792
NC_012795
NC_012796
NC_012797
NC_012803
NC_012806
NC_012846
NC_012847
NC_012880
NC_012881
NC_012912
NC_012917
NC_012924
NC_012961
NC_012962
NC_012968
NC_012982
NC_012983
NC_013009
NC_013037
NC_013093
NC_013118
NC_013119
NC_013124
NC_013131
NC_013159
NC_013160
NC_013161
NC_013162
NC_013163
NC_013165
NC_013166
NC_013167
NC_013168
NC_013170
NC_013172
NC_013173
NC_013174
NC_013192
NC_013198
NC_013203
NC_013205
NC_013206
NC_013207
NC_013208
NC_013216
NC_013222
NC_013223
NC_013224
NC_013235
NC_013282
NC_013283
NC_013284
NC_013285
NC_013385
NC_013386
NC_013422
NC_013440
NC_013441
NC_013442
NC_013446
NC_013456
NC_013457
NC_013501
NC_013502
NC_013510
NC_013512
NC_013515
NC_013516
NC_013521
NC_013522
NC_013523
NC_013524
NC_013525
NC_013526
NC_013532
NC_013595
NC_013596
NC_013642
NC_013715
NC_013716
NC_013717
NC_013718
NC_013719
NC_013720
NC_013729
NC_013739
NC_013740
NC_013791
NC_013792
NC_013793
NC_013851
NC_013852
NC_013862
NC_013891
NC_013894
NC_013895
NC_013921
NC_013929
NC_013939
NC_013940
NC_013943
NC_013947
NC_013957
NC_013958
NC_013959
NC_013960
NC_013961
NC_014005
NC_014006
NC_014007
NC_014008
NC_014009
NC_014011
NC_014012
NC_014013
NC_014014
NC_014041
NC_014098
NC_014131
NC_014132
NC_014133
NC_014134
NC_014135
NC_014136
NC_014144
NC_014145
NC_014147
NC_014148
NC_014149
NC_014150
NC_014165
NC_014166
NC_014168
NC_014209
NC_014212
NC_014213
NC_014214
NC_014216
NC_014217
NC_014220
NC_014221
NC_014225
NC_014226
NC_014230
NC_014246
NC_014248
NC_014249
NC_014250
NC_014259
NC_014304
NC_014305
NC_014306
NC_014313
NC_014314
NC_014315
NC_014316
NC_014317
NC_014328
NC_014330
NC_014355
NC_014364
NC_014365
NC_014370
NC_014371
NC_014375
NC_014376
NC_014377
NC_014378
NC_014387
NC_014388
NC_014389
NC_014390
NC_014391
NC_014392
NC_014393
NC_014394
NC_014414
NC_014484
NC_014500
NC_014501
NC_014502
NC_014503
NC_014504
NC_014506
NC_014532
NC_014533
NC_014534
NC_014535
NC_014541
NC_014548
NC_014549
NC_014550
NC_014614
NC_014632
NC_014633
NC_014634
NC_014643
NC_014652
NC_014654
NC_014655
NC_014657
NC_014664
NC_014666
NC_014718
NC_014719
NC_014720
NC_014721
NC_014722
NC_014723
NC_014734
NC_014749
NC_014750
NC_014753
NC_014754
NC_014755
NC_014756
NC_014758
NC_014759
NC_014761
NC_014762
NC_014763
NC_014811
NC_014812
NC_014814
NC_014816
NC_014817
NC_014818
NC_014819
NC_014829
NC_014830
NC_014831
NC_014836
NC_014844
NC_014917
NC_014921
NC_014925
NC_014926
NC_014932
NC_014933
NC_014934
NC_014935
NC_014957
NC_014958
NC_014960
NC_014962
NC_014963
NC_014964
NC_014965
NC_014966
NC_014970
NC_014972
NC_014974
NC_014975
NC_015057
NC_015058
NC_015059
NC_015060
NC_015064
NC_015065
NC_015138
NC_015144
NC_015152
NC_015153
NC_015161
NC_015162
NC_015163
NC_015164
NC_015165
NC_015166
NC_015167
NC_015168
NC_015169
NC_015170
NC_015172
NC_015174
NC_015177
NC_015178
NC_015179
NC_015180
NC_015181
NC_015182
NC_015186
NC_015187
NC_015188
NC_015189
NC_015258
NC_015259
NC_015275
NC_015276
NC_015312
NC_015313
NC_015314
NC_015318
NC_015321
NC_015385
NC_015386
NC_015387
NC_015388
NC_015389
NC_015424
NC_015436
NC_015437
NC_015499
NC_015500
NC_015501
NC_015510
NC_015511
NC_015512
NC_015513
NC_015514
NC_015519
NC_015520
NC_015554
NC_015555
NC_015556
NC_015559
NC_015560
NC_015561
NC_015564
NC_015567
NC_015572
NC_015576
NC_015577
NC_015578
NC_015581
NC_015589
NC_015593
NC_015594
NC_015595
NC_015601
NC_015635
NC_015670
NC_015671
NC_015672
NC_015673
NC_015674
NC_015675
NC_015678
NC_015681
NC_015682
NC_015684
NC_015685
NC_015686
NC_015687
NC_015688
NC_015689
NC_015693
NC_015694
NC_015695
NC_015696
NC_015702
NC_015703
NC_015704
NC_015705
NC_015707
NC_015710
NC_015713
NC_015714
NC_015728
NC_015729
NC_015730
NC_015732
NC_015741
NC_015756
NC_015759
NC_015844
NC_015848
NC_015903
NC_015904
NC_015905
NC_015906
NC_015907
NC_015908
NC_015909
NC_015910
NC_015911
NC_015914
NC_015915
NC_015916
NC_015917
NC_015918
NC_015919
NC_015920
NC_015921
NC_015922
NC_015942
NC_015945
NC_015949
NC_015951
NC_015952
NC_015957
NC_015958
NC_015963
NC_015964
NC_015968
NC_015969
NC_016001
NC_016021
NC_016022
NC_016024
NC_016025
NC_016026
NC_016027
NC_016028
NC_016029
NC_016030
NC_016034
NC_016035
NC_016037
NC_016041
NC_016043
NC_016046
NC_016048
NC_016108
NC_016109
NC_016111
NC_016112
NC_016113
NC_016147
NC_016148
NC_016149
NC_016582
NC_016584
NC_016598
NC_016599
NC_016609
NC_016620
NC_016621
NC_016627
NC_016629
NC_016630
NC_016631
NC_016633
NC_016638
NC_016639
NC_016748
NC_016751
NC_016842
NC_016894
NC_016900
NC_016901
NC_016905
NC_016906
NC_016907
NC_016929
NC_016936
NC_016940
NC_016946
NC_016948
NC_017025
NC_017030
NC_017033
NC_017041
NC_017045
NC_017049
NC_017058
NC_017059
NC_017066
NC_017067
NC_017075
NC_017079
NC_017080
NC_017081
NC_017093
NC_017094
NC_017096
NC_017098
NC_017161
NC_017168
NC_017169
NC_017170
NC_017187
NC_017242
NC_017243
NC_017249
NC_017287
NC_017288
NC_017301
NC_017310
NC_017311
NC_017379
NC_017449
NC_017455
NC_017464
NC_017506
NC_017507
NC_017508
NC_017521
NC_017553
NC_017554
NC_017584
NC_017668
NC_017669
NC_017670
NC_017672
NC_017731
NC_017737
NC_017738
NC_017770
NC_017771
NC_017790
NC_017791
NC_017792
NC_017793
NC_017805
NC_017806
NC_017856
NC_017857
NC_017858
NC_017910
NC_017934
NC_017935
NC_017955
NC_017956
NC_017957
NC_017958
NC_017959
NC_017966
NC_018002
NC_018010
NC_018012
NC_018013
NC_018017
NC_018018
NC_018020
NC_018021
NC_018024
NC_018025
NC_018026
NC_018066
NC_018067
NC_018068
NC_018178
NC_018406
NC_018515
NC_018518
NC_018610
NC_018611
NC_018645
NC_018657
NC_018664
NC_018672
NC_018673
NC_018674
NC_018675
NC_018681
NC_018691
NC_018695
NC_018696
NC_018698
NC_018699
NC_018704
NC_018721
NC_018751
NC_018868
NC_018870
NC_019012
NC_019015
NC_019016
NC_019017
NC_019100
NC_019386
NC_019387
NC_019388
NC_019552
NC_019673
NC_019675
NC_019689
NC_019693
NC_019694
NC_019695
NC_019696
NC_019697
NC_019698
NC_019699
NC_019700
NC_019727
NC_019728
NC_019729
NC_019730
NC_019731
NC_019732
NC_019733
NC_019734
NC_019735
NC_019736
NC_019737
NC_019744
NC_019748
NC_019749
NC_019750
NC_019751
NC_019752
NC_019753
NC_019754
NC_019755
NC_019756
NC_019757
NC_019758
NC_019763
NC_019764
NC_019765
NC_019766
NC_019776
NC_019777
NC_019780
NC_019789
NC_019790
NC_019793
NC_019892
NC_019893
NC_019894
NC_019895
NC_019897
NC_019898
NC_019902
NC_019903
NC_019904
NC_019940
NC_019941
NC_019949
NC_019953
NC_019956
NC_019970
NC_019973
NC_019978
NC_020050
NC_020052
NC_020053
NC_020054
NC_020055
NC_020059
NC_020060
NC_020061
NC_020062
NC_020126
NC_020127
NC_020128
NC_020129
NC_020130
NC_020134
NC_020156
NC_020209
NC_020291
NC_020292
NC_020300
NC_020302
NC_020303
NC_020304
NC_020305
NC_020409
NC_020453
NC_020504
NC_020506
NC_020510
NC_020520
NC_020523
NC_020541
NC_020545
NC_020553
NC_020813
NC_020888
NC_020907
NC_020908
NC_020909
NC_020910
NC_020911
NC_021039
NC_021081
NC_021177
NC_021181
NC_021184
NC_021252
NC_021280
NC_021283
NC_021284
NC_021287
NC_021288
NC_021289
NC_021291
NC_021294
NC_021295
NC_021487
NC_021499
NC_021505
NC_021506
NC_021663
NC_021741
NC_021742
NC_021832
NC_021833
NC_021846
NC_021872
NC_021880
NC_021883
NC_021915
NC_021920
NC_021985
NC_021986
NC_022001
NC_022041
NC_022042
NC_022043
NC_022044
NC_022049
NC_022050
NC_022097
NC_022112
NC_022114
NC_022116
NC_022123
NC_022198
NC_022357
NC_022358
NC_022436
NC_022439
NC_022444
NC_022524
NC_022528
NC_022538
NC_022543
NC_022549
NC_022567
NC_022571
NC_022575
NC_022600
NC_022657
NC_022664
NC_022737
NC_022792
NC_022795
NC_022905
NC_022906
NC_022997
NC_022998
NC_023018
NC_023029
NC_023035
NC_023036
NC_023062
NC_023065
NC_023135
NC_023136
NC_023146
NC_023151
NC_023497
NT_167350
NT_167351
NT_167352
NZ_AABW01000001
NZ_AALY01000009
NZ_AALY01000010
NZ_AAMO01000007
NZ_AAMO01000008
NZ_AAMO01000009
NZ_AAMO01000015
NZ_AAMO01000022
NZ_AAMS01000013
NZ_AAMS01000014
NZ_AAMX01000001
NZ_AAMX01000031
NZ_AAMX01000042
NZ_AAMX01000069
NZ_AANZ01000002
NZ_AAOE01000038
NZ_AAOE01000057
NZ_AAOE01000059
NZ_AAOF01000035
NZ_AAOF01000036
NZ_AAOF01000037
NZ_AAOF01000040
NZ_AAOF01000041
NZ_AAOF01000042
NZ_AAOF01000043
NZ_AAOG01000007
NZ_AAOT01000082
NZ_AAOT01000083
NZ_AAOT01000084
NZ_AAOW01000058
NZ_AAQJ02000001
NZ_AAQJ02000002
NZ_AASE01000001
NZ_AASE01000002
NZ_AASE01000003
NZ_AASE01000004
NZ_AASE01000005
NZ_AASE01000006
NZ_AASE01000007
NZ_AASE01000008
NZ_AASE01000009
NZ_AASE01000010
NZ_AASE01000011
NZ_AASE01000012
NZ_AASE01000013
NZ_AASE01000014
NZ_AASE01000015
NZ_AASE01000016
NZ_AASE01000017
NZ_AASE01000018
NZ_AASE01000019
NZ_AASE01000020
NZ_AASE01000021
NZ_AASE01000022
NZ_AASE01000023
NZ_AASE01000024
NZ_AASE01000025
NZ_AASE01000026
NZ_AASE01000027
NZ_AASE01000028
NZ_AASE01000029
NZ_AASE01000030
NZ_AASE01000031
NZ_AASE01000032
NZ_AASE01000033
NZ_AASE01000034
NZ_AASE01000035
NZ_AASE01000036
NZ_AASE01000037
NZ_AASE01000038
NZ_AASE01000039
NZ_AASE01000040
NZ_AASE01000041
NZ_AASE01000042
NZ_AASE01000043
NZ_AASE01000044
NZ_AASE01000045
NZ_AASE01000046
NZ_AASE01000047
NZ_AAWL01000001
NZ_AAWL01000002
NZ_AAWL01000003
NZ_AAWL01000004
NZ_AAWL01000005
NZ_AAWL01000006
NZ_AAWL01000007
NZ_AAWL01000008
NZ_AAWL01000009
NZ_AAWL01000010
NZ_AAWL01000011
NZ_AAWL01000012
NZ_AAWL01000013
NZ_AAWL01000014
NZ_AAWL01000015
NZ_AAWL01000016
NZ_AAWL01000017
NZ_AAWL01000018
NZ_AAWL01000019
NZ_AAWL01000020
NZ_AAWL01000021
NZ_AAWL01000022
NZ_AAWL01000023
NZ_AAWL01000024
NZ_AAWL01000025
NZ_AAWL01000026
NZ_AAWL01000027
NZ_AAWL01000028
NZ_AAWL01000029
NZ_AAWL01000030
NZ_AAWL01000031
NZ_AAWL01000032
NZ_AAWL01000033
NZ_AAWL01000034
NZ_AAWL01000035
NZ_AAWL01000036
NZ_AAWL01000037
NZ_AAWL01000038
NZ_AAWL01000039
NZ_AAWL01000040
NZ_AAWL01000041
NZ_AAWL01000042
NZ_AAWL01000043
NZ_AAWL01000044
NZ_AAWL01000047
NZ_AAWL01000049
NZ_AAWS01000001
NZ_AAWS01000002
NZ_AAWS01000003
NZ_AAWS01000004
NZ_AAWS01000005
NZ_AAWS01000006
NZ_AAWS01000007
NZ_AAWS01000008
NZ_AAWS01000009
NZ_AAWS01000010
NZ_AAWS01000011
NZ_AAWS01000012
NZ_AAWS01000013
NZ_AAWS01000014
NZ_AAWS01000015
NZ_AAWS01000016
NZ_AAWS01000017
NZ_AAWS01000018
NZ_AAWS01000019
NZ_AAWS01000020
NZ_AAWS01000021
NZ_AAWS01000022
NZ_AAWS01000023
NZ_AAWS01000024
NZ_AAWS01000025
NZ_AAWS01000026
NZ_AAWS01000027
NZ_AAWS01000028
NZ_AAWS01000029
NZ_AAWS01000030
NZ_AAWS01000031
NZ_AAWS01000032
NZ_AAWS01000033
NZ_AAWS01000034
NZ_AAWS01000035
NZ_AAWS01000036
NZ_AAWS01000037
NZ_AAWS01000038
NZ_AAWS01000039
NZ_AAWS01000040
NZ_AAWS01000041
NZ_AAWS01000042
NZ_AAWS01000043
NZ_AAWS01000044
NZ_AAWS01000045
NZ_AAWS01000046
NZ_AAWS01000047
NZ_AAWS01000048
NZ_AAWS01000049
NZ_AAWS01000050
NZ_AAWS01000051
NZ_AAWS01000052
NZ_AAWS01000053
NZ_AAWS01000054
NZ_AAWS01000055
NZ_AAWS01000056
NZ_AAWS01000057
NZ_AAWS01000058
NZ_AAWS01000059
NZ_AAWS01000060
NZ_AAWS01000061
NZ_AAWS01000062
NZ_AAWS01000063
NZ_AAWS01000064
NZ_AAWS01000065
NZ_AAWS01000066
NZ_AAWS01000067
NZ_AAWS01000068
NZ_AAWS01000069
NZ_AAWS01000070
NZ_AAWS01000071
NZ_AAWS01000072
NZ_AAWS01000073
NZ_AAWS01000074
NZ_AAWS01000075
NZ_AAWS01000076
NZ_AAWS01000077
NZ_AAWS01000078
NZ_AAWS01000079
NZ_AAWS01000080
NZ_AAWS01000081
NZ_AAWS01000082
NZ_AAWS01000083
NZ_AAWS01000084
NZ_AAWS01000085
NZ_AAWS01000086
NZ_AAWS01000087
NZ_AAWS01000088
NZ_AAWS01000089
NZ_AAWS01000090
NZ_AAWS01000091
NZ_AAWS01000092
NZ_AAWS01000093
NZ_AAWS01000094
NZ_AAWS01000095
NZ_AAWS01000096
NZ_AAWS01000097
NZ_AAWS01000098
NZ_AAWS01000099
NZ_AAWS01000100
NZ_AAWS01000101
NZ_AAWS01000103
NZ_AAWS01000104
NZ_AAWS01000105
NZ_AAWS01000106
NZ_AAWS01000107
NZ_AAWS01000108
NZ_AAWS01000109
NZ_AAWS01000110
NZ_AAWS01000111
NZ_AAWS01000112
NZ_AAWS01000113
NZ_AAWS01000114
NZ_AAWS01000115
NZ_AAWS01000116
NZ_AAWS01000117
NZ_AAWS01000118
NZ_AAWS01000119
NZ_AAWS01000120
NZ_AAWS01000121
NZ_AAWS01000122
NZ_AAWS01000123
NZ_AAWS01000124
NZ_AAWS01000125
NZ_AAWS01000126
NZ_AAWS01000127
NZ_AAWS01000128
NZ_AAWS01000129
NZ_AAWS01000130
NZ_AAWS01000131
NZ_AAWS01000132
NZ_AAWS01000133
NZ_AAWS01000134
NZ_AAWS01000135
NZ_AAXG02000001
NZ_AAXG02000002
NZ_AAXG02000004
NZ_AAXG02000005
NZ_AAXG02000006
NZ_AAXG02000007
NZ_AAXG02000008
NZ_AAXG02000009
NZ_AAXG02000010
NZ_AAXG02000011
NZ_AAXG02000012
NZ_AAXG02000013
NZ_AAXG02000014
NZ_AAXG02000015
NZ_AAXG02000016
NZ_AAXG02000017
NZ_AAXG02000018
NZ_AAXG02000019
NZ_AAXG02000020
NZ_AAXG02000021
NZ_AAXG02000022
NZ_AAXG02000023
NZ_AAXG02000024
NZ_AAXG02000025
NZ_AAXG02000026
NZ_AAXG02000027
NZ_AAXG02000028
NZ_AAXG02000029
NZ_AAXG02000030
NZ_AAXG02000031
NZ_AAXG02000032
NZ_AAXG02000033
NZ_AAXG02000034
NZ_AAXG02000035
NZ_AAXG02000036
NZ_AAXG02000038
NZ_AAXG02000039
NZ_AAXG02000040
NZ_AAXG02000041
NZ_AAXG02000042
NZ_AAXG02000043
NZ_AAXG02000044
NZ_AAXG02000045
NZ_AAXG02000047
NZ_AAXG02000048
NZ_AAXG02000049
NZ_AAXG02000050
NZ_AAXG02000051
NZ_AAXG02000052
NZ_AAXG02000053
NZ_AAXG02000054
NZ_AAXG02000055
NZ_AAXG02000056
NZ_AAXG02000057
NZ_AAXG02000058
NZ_AAXG02000059
NZ_AAXG02000060
NZ_AAXG02000061
NZ_AAXG02000062
NZ_AAXG02000063
NZ_AAXG02000064
NZ_AAXG02000065
NZ_AAXG02000066
NZ_AAXW01000001
NZ_AAXW01000002
NZ_AAXW01000003
NZ_AAXW01000004
NZ_AAXW01000005
NZ_AAXW01000006
NZ_AAXW01000007
NZ_AAXW01000008
NZ_AAXW01000009
NZ_AAXW01000010
NZ_AAXW01000011
NZ_AAXW01000012
NZ_AAXW01000013
NZ_AAXW01000014
NZ_AAXW01000015
NZ_AAXW01000016
NZ_AAXW01000017
NZ_AAXW01000018
NZ_AAXW01000019
NZ_AAXW01000020
NZ_AAXW01000021
NZ_AAXW01000022
NZ_AAXW01000023
NZ_AAXW01000024
NZ_AAXW01000025
NZ_AAXW01000026
NZ_AAXW01000027
NZ_AAXW01000028
NZ_AAXW01000029
NZ_AAXW01000030
NZ_AAXW01000031
NZ_AAXW01000032
NZ_AAXW01000033
NZ_AAXW01000034
NZ_AAXW01000035
NZ_AAXW01000036
NZ_AAXW01000037
NZ_AAXW01000038
NZ_AAXW01000039
NZ_AAXW01000040
NZ_AAXW01000041
NZ_AAXW01000042
NZ_AAXW01000043
NZ_AAXW01000044
NZ_AAXW01000045
NZ_AAXW01000046
NZ_AAXW01000047
NZ_AAXW01000048
NZ_AAXW01000049
NZ_AAXW01000050
NZ_AAXW01000051
NZ_AAXW01000052
NZ_AAXW01000053
NZ_AAXW01000054
NZ_AAXW01000055
NZ_AAXW01000056
NZ_AAXW01000057
NZ_AAXW01000058
NZ_AAXW01000059
NZ_AAXW01000060
NZ_AAXW01000061
NZ_AAXW01000062
NZ_AAXW01000063
NZ_AAXW01000064
NZ_AAXW01000065
NZ_AAXW01000066
NZ_AAXW01000067
NZ_AAXW01000068
NZ_AAXW01000069
NZ_AAXW01000070
NZ_AAXW01000071
NZ_AAXW01000072
NZ_AAXW01000073
NZ_AAXW01000074
NZ_AAXW01000075
NZ_AAXW01000076
NZ_AAXW01000077
NZ_AAXW01000078
NZ_AAXW01000079
NZ_AAXW01000080
NZ_AAXW01000081
NZ_AAXW01000082
NZ_AAXW01000083
NZ_AAXW01000084
NZ_AAXW01000085
NZ_AAXW01000086
NZ_AAXW01000087
NZ_AAXW01000088
NZ_AAXW01000089
NZ_AAXW01000090
NZ_AAXW01000091
NZ_AAXW01000092
NZ_AAXW01000093
NZ_AAXW01000094
NZ_AAXW01000095
NZ_AAXW01000096
NZ_AAXW01000097
NZ_AAXW01000098
NZ_AAXW01000099
NZ_AAXW01000100
NZ_AAXW01000101
NZ_AAXW01000102
NZ_AAXW01000103
NZ_AAXW01000104
NZ_AAXW01000105
NZ_AAXW01000106
NZ_AAXW01000107
NZ_AAXW01000108
NZ_AAXW01000109
NZ_AAXW01000110
NZ_AAXW01000111
NZ_AAXW01000112
NZ_AAXW01000113
NZ_AAXW01000114
NZ_AAXW01000115
NZ_AAXW01000116
NZ_AAXW01000117
NZ_AAXW01000118
NZ_AAXW01000119
NZ_AAXW01000120
NZ_AAXW01000121
NZ_AAXW01000122
NZ_AAXW01000123
NZ_AAXW01000124
NZ_AAXW01000125
NZ_AAXW01000126
NZ_AAXW01000127
NZ_AAXW01000128
NZ_AAXW01000129
NZ_AAXW01000130
NZ_AAXW01000131
NZ_AAXW01000132
NZ_AAXW01000133
NZ_AAXW01000134
NZ_AAXW01000135
NZ_AAXW01000136
NZ_AAXW01000137
NZ_AAXW01000138
NZ_AAXW01000139
NZ_AAXW01000140
NZ_AAXW01000141
NZ_AAXW01000142
NZ_AAXW01000143
NZ_AAXW01000144
NZ_AAXW01000145
NZ_AAXW01000146
NZ_AAXW01000147
NZ_AAXW01000148
NZ_AAXW01000149
NZ_AAXW01000150
NZ_AAXW01000151
NZ_AAXW01000152
NZ_AAXW01000153
NZ_AAXW01000154
NZ_AAXW01000155
NZ_AAXW01000156
NZ_AAXW01000157
NZ_AAXW01000158
NZ_AAXW01000159
NZ_AAXW01000160
NZ_AAXW01000161
NZ_AAXW01000162
NZ_AAXW01000163
NZ_AAYA01000001
NZ_AAYA01000002
NZ_AAYA01000003
NZ_AAYA01000004
NZ_AAYA01000005
NZ_AAYA01000006
NZ_AAYA01000007
NZ_AAYA01000008
NZ_AAYA01000009
NZ_AAYA01000010
NZ_AAYA01000011
NZ_AAYA01000012
NZ_AAYA01000013
NZ_AAYA01000014
NZ_AAYA01000015
NZ_AAYA01000016
NZ_AAYA01000017
NZ_AAYA01000018
NZ_AAYA01000019
NZ_AAYA01000020
NZ_AAYA01000021
NZ_AAYA01000022
NZ_AAYA01000023
NZ_AAYA01000024
NZ_AAYA01000025
NZ_AAYA01000026
NZ_AAYA01000027
NZ_AAYA01000028
NZ_AAYA01000029
NZ_AAYA01000030
NZ_AAYA01000031
NZ_AAYA01000032
NZ_AAYA01000033
NZ_AAYA01000034
NZ_AAYA01000035
NZ_AAYA01000036
NZ_AAYA01000037
NZ_AAYA01000038
NZ_AAYA01000039
NZ_ABCK01000001
NZ_ABCK01000002
NZ_ABCK01000003
NZ_ABCK01000004
NZ_ABCK01000005
NZ_ABCK01000006
NZ_ABCK01000007
NZ_ABCK01000008
NZ_ABCK01000009
NZ_ABCK01000010
NZ_ABCK01000011
NZ_ABCK01000012
NZ_ABCK01000013
NZ_ABCK01000014
NZ_ABCK01000015
NZ_ABCK01000016
NZ_ABCK01000017
NZ_ABCK01000018
NZ_ABCK01000019
NZ_ABCK01000020
NZ_ABCK01000021
NZ_ABCK01000022
NZ_ABCK01000023
NZ_ABCK01000024
NZ_ABCK01000025
NZ_ABCK01000026
NZ_ABCK01000027
NZ_ABCK01000028
NZ_ABCK01000029
NZ_ABCK01000030
NZ_ABCK01000031
NZ_ABCK01000032
NZ_ABCK01000033
NZ_ABCK01000034
NZ_ABCK01000035
NZ_ABCK01000036
NZ_ABCK01000037
NZ_ABCK01000038
NZ_ABCK01000039
NZ_ABCK01000040
NZ_ABCK01000041
NZ_ABCK01000042
NZ_ABCK01000043
NZ_ABCK01000044
NZ_ABCK01000045
NZ_ABCK01000046
NZ_ABCK01000047
NZ_ABCK01000048
NZ_ABCK01000049
NZ_ABCK01000050
NZ_ABCK01000051
NZ_ABCK01000052
NZ_ABCK01000053
NZ_ABCK01000054
NZ_ABCK01000055
NZ_ABCK01000056
NZ_ABCK01000057
NZ_ABCK01000058
NZ_ABCK01000059
NZ_ABCK01000060
NZ_ABCK01000061
NZ_ABCK01000062
NZ_ABCK01000063
NZ_ABCK01000064
NZ_ABCK01000065
NZ_ABCK01000066
NZ_ABCK01000067
NZ_ABCK01000068
NZ_ABCK01000069
NZ_ABCK01000070
NZ_ABCK01000071
NZ_ABCK01000072
NZ_ABCK01000073
NZ_ABCK01000074
NZ_ABCK01000075
NZ_ABCK01000076
NZ_ABCK01000077
NZ_ABCK01000078
NZ_ABCK01000080
NZ_ABCK01000081
NZ_ABCP01000001
NZ_ABCP01000002
NZ_ABCP01000003
NZ_ABCP01000004
NZ_ABCP01000005
NZ_ABCP01000006
NZ_ABCP01000007
NZ_ABCP01000008
NZ_ABCP01000009
NZ_ABCP01000010
NZ_ABCP01000011
NZ_ABCP01000012
NZ_ABCP01000013
NZ_ABCP01000014
NZ_ABCP01000015
NZ_ABCP01000016
NZ_ABCP01000017
NZ_ABCP01000018
NZ_ABCP01000019
NZ_ABCP01000020
NZ_ABCP01000021
NZ_ABCP01000022
NZ_ABCP01000023
NZ_ABCP01000024
NZ_ABCP01000025
NZ_ABCP01000026
NZ_ABCP01000027
NZ_ABCP01000028
NZ_ABCP01000029
NZ_ABCP01000030
NZ_ABCP01000031
NZ_ABCP01000032
NZ_ABCP01000033
NZ_ABCP01000034
NZ_ABCP01000035
NZ_ABCP01000036
NZ_ABCP01000037
NZ_ABCP01000038
NZ_ABCP01000039
NZ_ABCP01000040
NZ_ABCP01000041
NZ_ABCP01000042
NZ_ABCP01000043
NZ_ABCP01000044
NZ_ABCP01000045
NZ_ABCP01000046
NZ_ABCP01000047
NZ_ABCP01000048
NZ_ABCP01000049
NZ_ABCP01000050
NZ_ABCP01000051
NZ_ABCP01000052
NZ_ABCP01000053
NZ_ABCP01000054
NZ_ABCP01000055
NZ_ABCP01000056
NZ_ABCP01000057
NZ_ABCP01000058
NZ_ABCP01000059
NZ_ABCP01000060
NZ_ABCP01000061
NZ_ABCP01000062
NZ_ABCP01000063
NZ_ABCP01000064
NZ_ABCP01000065
NZ_ABCP01000066
NZ_ABCP01000067
NZ_ABCP01000068
NZ_ABCP01000069
NZ_ABCP01000070
NZ_ABCP01000071
NZ_ABCP01000072
NZ_ABCP01000073
NZ_ABCP01000074
NZ_ABCP01000075
NZ_ABCP01000076
NZ_ABCP01000077
NZ_ABCP01000078
NZ_ABCP01000079
NZ_ABCP01000080
NZ_ABCP01000081
NZ_ABCP01000082
NZ_ABCP01000083
NZ_ABCP01000084
NZ_ABCP01000085
NZ_ABCP01000086
NZ_ABCP01000087
NZ_ABCP01000088
NZ_ABCP01000089
NZ_ABCP01000090
NZ_ABCP01000091
NZ_ABCP01000092
NZ_ABCP01000093
NZ_ABCP01000094
NZ_ABCP01000095
NZ_ABCP01000096
NZ_ABCP01000097
NZ_ABCP01000098
NZ_ABCP01000099
NZ_ABCP01000100
NZ_ABCP01000101
NZ_ABCP01000102
NZ_ABCS01000001
NZ_ABCS01000002
NZ_ABCS01000003
NZ_ABCS01000004
NZ_ABCS01000005
NZ_ABCS01000006
NZ_ABCS01000007
NZ_ABCS01000008
NZ_ABCS01000009
NZ_ABCS01000010
NZ_ABCS01000011
NZ_ABCS01000012
NZ_ABCS01000013
NZ_ABCS01000014
NZ_ABCS01000015
NZ_ABCS01000016
NZ_ABCS01000017
NZ_ABCS01000018
NZ_ABCS01000019
NZ_ABCS01000020
NZ_ABCS01000021
NZ_ABCS01000022
NZ_ABCS01000023
NZ_ABCS01000024
NZ_ABCS01000025
NZ_ABCS01000026
NZ_ABCS01000027
NZ_ABCS01000028
NZ_ABCS01000029
NZ_ABCS01000030
NZ_ABCS01000031
NZ_ABCS01000032
NZ_ABCS01000033
NZ_ABCS01000034
NZ_ABCS01000035
NZ_ABCS01000036
NZ_ABCS01000037
NZ_ABCS01000038
NZ_ABCS01000039
NZ_ABCS01000040
NZ_ABCS01000041
NZ_ABCS01000042
NZ_ABCS01000043
NZ_ABCS01000044
NZ_ABCS01000045
NZ_ABCS01000046
NZ_ABCS01000047
NZ_ABCS01000048
NZ_ABCS01000049
NZ_ABCS01000050
NZ_ABCS01000051
NZ_ABCS01000052
NZ_ABCS01000053
NZ_ABCS01000054
NZ_ABCS01000055
NZ_ABCS01000056
NZ_ABCS01000057
NZ_ABCS01000058
NZ_ABCS01000059
NZ_ABCS01000060
NZ_ABCS01000061
NZ_ABCS01000062
[truncated: 591,343+ more rows]

## Sheet: Fungi
GenBank accession number
NC_001326
NC_002659
NC_003421
NC_003423
NC_003424
NC_004691
NC_005782
NC_005783
NC_005784
NC_005785
NC_005786
NC_005787
NC_005788
NC_005789
NC_005967
NC_005968
NC_006026
NC_006027
NC_006028
NC_006029
NC_006030
NC_006031
NC_006032
NC_006033
NC_006034
NC_006035
NC_006036
NC_006037
NC_006038
NC_006039
NC_006040
NC_006041
NC_006042
NC_006043
NC_006044
NC_006045
NC_006046
NC_006047
NC_006048
NC_006049
NC_006067
NC_006068
NC_006069
NC_006070
NC_006071
NC_006072
NC_006077
NC_006670
NC_006679
NC_006680
NC_006681
NC_006682
NC_006683
NC_006684
NC_006685
NC_006686
NC_006687
NC_006691
NC_006692
NC_006693
NC_006694
NC_007194
NC_007195
NC_007196
NC_007197
NC_007198
NC_007199
NC_007200
NC_007201
NC_007445
NC_009042
NC_009043
NC_009044
NC_009045
NC_009046
NC_009047
NC_009048
NC_009068
NC_009746
NC_010166
NC_012860
NC_012861
NC_012862
NC_012863
NC_012864
NC_012865
NC_012866
NC_012867
NC_012963
NC_012964
NC_012965
NC_012966
NC_012990
NC_012991
NC_012992
NC_012993
NC_012994
NC_012995
NC_012996
NC_013077
NC_013078
NC_013079
NC_013080
NC_013081
NC_013082
NC_013083
NC_013084
NC_014415
NC_014416
NC_014417
NC_014418
NC_014419
NC_014420
NC_014421
NC_014422
NC_014423
NC_014424
NC_014425
NC_014938
NC_014939
NC_014940
NC_014941
NC_014942
NC_014943
NC_014944
NC_014945
NC_014946
NC_014947
NC_014948
NC_014949
NC_014950
NC_014951
NC_016449
NC_016450
NC_016451
NC_016452
NC_016453
NC_016454
NC_016455
NC_016456
NC_016457
NC_016458
NC_016459
NC_016460
NC_016461
NC_016462
NC_016472
NC_016473
NC_016474
NC_016475
NC_016476
NC_016477
NC_016478
NC_016479
NC_016480
NC_016481
NC_016482
NC_016483
NC_016484
NC_016485
NC_016486
NC_016487
NC_016488
NC_016489
NC_016491
NC_016492
NC_016493
NC_016494
NC_016495
NC_016496
NC_016497
NC_016498
NC_016499
NC_016500
NC_016501
NC_016502
NC_016503
NC_016504
NC_016505
NC_016506
NC_016507
NC_016508
NC_016520
NC_016521
NC_016522
NC_016523
NC_016524
NC_016525
NC_016526
NC_016527
NC_016528
NC_016529
NC_016530
NC_016531
NC_016532
NC_016533
NC_016534
NC_016535
NC_016687
NC_017844
NC_017849
NC_017850
NC_017851
NC_017852
NC_017853
NC_017854
NC_017896
NC_018044
NC_018198
NC_018199
NC_018200
NC_018201
NC_018202
NC_018203
NC_018204
NC_018205
NC_018206
NC_018207
NC_018208
NC_018209
NC_018210
NC_018211
NC_018212
NC_018213
NC_018214
NC_018215
NC_018216
NC_018217
NC_018218
NC_018292
NC_018295
NC_018296
NC_018297
NC_018298
NC_018300
NC_018301
NC_018302
NC_018468
NC_018469
NC_018470
NC_018471
NC_018472
NC_018473
NC_018474
NC_018475
NC_018479
NC_018480
NC_018940
NC_018941
NC_018942
NC_018943
NC_018944
NC_018945
NC_018946
NC_018947
NC_018948
NC_018949
NC_018950
NC_018951
NC_020185
NC_020186
NC_020187
NC_020188
NC_020189
NC_020190
NC_020191
NC_020192
NC_020193
NC_020194
NC_024896
NC_024897
NC_024898
NC_024899
NC_024900
NC_024901
NC_024902
NC_024903
NC_024904
NC_024905
NC_026474
NC_026475
NC_026476
NC_026477
NC_026478
NC_026479
NC_026480
NC_026481
NC_026482
NC_026483
NC_026484
NC_026485
NC_026486
NC_026487
NC_026488
NC_026489
NC_026490
NC_026491
NC_026492
NC_026493
NC_026494
NC_026495
NC_026496
NC_026497
NC_026498
NC_026499
NC_026500
NC_026501
NC_026502
NC_026503
NC_026504
NC_026505
NC_026506
NC_026507
NC_026614
NC_027860
NC_027861
NC_027862
NC_027863
NC_027864
NC_027865
NC_027866
NC_030954
NC_030955
NC_030956
NC_030957
NC_030958
NC_030959
NC_030960
NC_030961
NC_030962
NC_030963
NC_030964
NC_030970
NC_030971
NC_030972
NC_030973
NC_030974
NC_030975
NC_030976
NC_030977
NC_030978
NC_030979
NC_030980
NC_030981
NC_030982
NC_030983
NC_030984
NC_030985
NC_030986
NC_030987
NC_030988
NC_030989
NC_030990
NC_030991
NC_030992
NC_030993
NC_030994
NC_030995
NC_030996
NC_030997
NC_030998
NC_030999
NC_031000
NC_031671
NC_031672
NC_031673
NC_031674
NC_031675
NC_031676
NC_031677
NC_031678
NC_031679
NC_031680
NC_031681
NC_031682
NC_031683
NC_031684
NC_031685
NC_031951
NC_031952
NC_031953
NC_031954
NC_032089
NC_032090
NC_032091
NC_032092
NC_032093
NC_032094
NC_032095
NC_032096
NC_035155
NC_035790
NC_035791
NC_035792
NC_035793
NC_035794
NC_035795
NC_035796
NC_035922
NC_035923
NC_035924
NC_035925
NC_035926
NC_035927
NC_035928
NC_035929
NC_035930
NC_035931
NC_035932
NC_035933
NC_035934
NC_036023
NC_036025
NC_036026
NC_036027
NC_036028
NC_036029
NC_036030
NC_036031
NC_036032
NC_036435
NC_036436
NC_036437
NC_036438
NC_036439
NC_036440
NC_036441
NC_036442
NC_036622
NC_036623
NC_036624
NC_036625
NC_036626
NC_036627
NC_036628
NC_036629
NC_036630
NC_036631
NC_036632
NC_036633
NC_036770
NC_036771
NC_036772
NC_036773
NC_036774
NC_036775
NC_036776
NC_036777
NC_036778
NC_036779
NC_037310
NC_037311
NC_037312
NC_037313
NC_037314
NC_037315
NC_037316
NC_037317
NC_037318
NC_037319
NC_037320
NC_037321
NC_037322
NC_037323
NC_037324
NC_037325
NC_037326
NC_037327
NC_038012
NC_038013
NC_038014
NC_038015
NC_038016
NC_039455
NC_040193
NC_040194
NC_040195
NC_040196
NC_040197
NC_040198
NC_040199
NC_040200
NC_040201
NC_042506
NC_042507
NC_042508
NC_042509
NC_042510
NC_043718
NC_043719
NC_043720
NC_043721
NC_043722
NC_043723
NC_043724
NC_043725
NC_043726
NC_043727
NC_043728
NC_043729
NC_043730
NC_043731
NC_043732
NC_043733
NC_043734
NC_043735
NC_043736
NC_043737
NC_043738
NC_043739
NC_043740
NC_043741
NC_043742
NC_043743
NC_043744
NC_044973
NC_044974
NC_044975
NC_047487
NC_047488
NC_047489
NC_047490
NC_047491
NC_047492
NC_047493
NC_047494
NC_047495
NC_047496
NC_047497
NC_047498
NC_047499
NC_047500
NC_047501
NC_047502
NC_049561
NC_049562
NC_049563
NC_049564
NC_049565
NC_049566
NT_107000
NT_107001
NT_107002
NT_107003
NT_107004
NT_107005
NT_107006
NT_107007
NT_107008
NT_107009
NT_107010
NT_107011
NT_107012
NT_107013
NT_107014
NT_107015
NT_165925
NT_165926
NT_165927
NT_165928
NT_165929
NT_165930
NT_165931
NT_165932
NT_165933
NT_165934
NT_165935
NT_165936
NT_165937
NT_165938
NT_165939
NT_165940
NT_165941
NT_165947
NT_165972
NT_165976
NT_165977
NT_165978
NT_165979
NT_165980
NT_165981
NT_165982
NT_165983
NT_165986
NT_166001
NT_166007
NT_166009
NT_166012
NT_166020
NT_166022
NT_166518
NT_166519
NT_166520
NT_166521
NT_166522
NT_166523
NT_166524
NT_166525
NT_166526
NT_166527
NT_166528
NT_166529
NT_166530
NT_166531
NT_166532
NT_166533
NT_166537
NT_166538
NT_166539
NW_001509760
NW_001509761
NW_001509762
NW_001509763
NW_001509764
NW_001509765
NW_001509766
NW_001509768
NW_001509769
NW_001509770
NW_001509771
NW_001509772
NW_001509773
NW_001509774
NW_001509780
NW_001510192
NW_001517093
NW_001517094
NW_001517095
NW_001517096
NW_001517097
NW_001517098
NW_001517099
NW_001517100
NW_001517101
NW_001517102
NW_001517103
NW_001517104
NW_001517105
NW_001517106
NW_001517107
NW_001517108
NW_001517109
NW_001517110
NW_001517111
NW_001517112
NW_001809792
NW_001809793
NW_001809794
NW_001809795
NW_001809796
NW_001809797
NW_001809798
NW_001809799
NW_001809800
NW_001813675
NW_001813676
NW_001813677
NW_001813678
NW_001813679
NW_001813680
NW_001813681
NW_001813682
NW_001813683
NW_001813684
NW_001813685
NW_001813688
NW_001813692
NW_001813698
NW_001813699
NW_001813700
NW_001813701
NW_001813702
NW_001813711
NW_001813715
NW_001813756
NW_001813760
NW_001813771
NW_001813775
NW_001813786
NW_001813787
NW_001813802
NW_001813817
NW_001813826
NW_001813830
NW_001813835
NW_001813844
NW_001813846
NW_001813857
NW_001813863
NW_001813864
NW_001813866
NW_001813881
NW_001813889
NW_001813891
NW_001813901
NW_001813905
NW_001813906
NW_001813909
NW_001813916
NW_001813919
NW_001813925
NW_001813929
NW_001813934
NW_001813935
NW_001813936
NW_001813937
NW_001813939
NW_001813942
NW_001813944
NW_001813945
NW_001813948
NW_001813949
NW_001813953
NW_001813954
NW_001813955
NW_001813956
NW_001813957
NW_001813958
NW_001813959
NW_001813960
NW_001813961
NW_001813962
NW_001813963
NW_001813964
NW_001813965
NW_001813966
NW_001813967
NW_001813968
NW_001813969
NW_001813970
NW_001813971
NW_001813972
NW_001813973
NW_001813974
NW_001813975
NW_001813976
NW_001813977
NW_001813978
NW_001813979
NW_001813980
NW_001813981
NW_001813982
NW_001820800
NW_001820802
NW_001820803
NW_001820804
NW_001820805
NW_001820806
NW_001820807
NW_001820808
NW_001820809
NW_001820810
NW_001820811
NW_001820812
NW_001820813
NW_001820814
NW_001820815
NW_001820816
NW_001820817
NW_001820818
NW_001820819
NW_001820820
NW_001820821
NW_001820822
NW_001820823
NW_001820824
NW_001820825
NW_001820826
NW_001820827
NW_001820828
NW_001820829
NW_001820830
NW_001820831
NW_001820832
NW_001820833
NW_001820834
NW_001820835
NW_001834418
NW_001834422
NW_001834425
NW_001834429
NW_001834430
NW_001834440
NW_001834441
NW_001834442
NW_001834443
NW_001834447
NW_001834448
NW_001834453
NW_001834454
NW_001834455
NW_001834456
NW_001834458
NW_001834459
NW_001834460
NW_001834461
NW_001834462
NW_001834463
NW_001834464
NW_001834465
NW_001834466
NW_001834467
NW_001834468
NW_001834469
NW_001834470
NW_001834472
NW_001834473
NW_001834474
NW_001834475
NW_001834479
NW_001834480
NW_001834481
NW_001834483
NW_001834484
NW_001834485
NW_001834486
NW_001834487
NW_001834488
NW_001834489
NW_001834490
NW_001834491
NW_001834493
NW_001834494
NW_001834495
NW_001834496
NW_001834498
NW_001834499
NW_001834500
NW_001834501
NW_001834502
NW_001834503
NW_001834504
NW_001834506
NW_001834507
NW_001834508
NW_001834509
NW_001834510
NW_001834512
NW_001834513
NW_001834514
NW_001834515
NW_001834516
NW_001834517
NW_001834518
NW_001834519
NW_001834520
NW_001834521
NW_001834522
NW_001834523
NW_001834525
NW_001834526
NW_001834527
NW_001834528
NW_001834529
NW_001834530
NW_001834531
NW_001834532
NW_001834533
NW_001834534
NW_001834535
NW_001834536
NW_001834537
NW_001834538
NW_001834539
NW_001834540
NW_001834541
NW_001834542
NW_001834543
NW_001834544
NW_001834545
NW_001834546
NW_001834547
NW_001834548
NW_001834549
NW_001834550
NW_001834551
NW_001834552
NW_001834553
NW_001834554
NW_001834555
NW_001834556
NW_001834557
NW_001834558
NW_001834559
NW_001834560
NW_001834561
NW_001834562
NW_001834563
NW_001834564
NW_001834565
NW_001834566
NW_001834567
NW_001834568
NW_001834569
NW_001834570
NW_001834571
NW_001834572
NW_001834573
NW_001834574
NW_001834575
NW_001834576
NW_001834577
NW_001834578
NW_001834579
NW_001834580
NW_001834581
NW_001834582
NW_001834583
NW_001834584
NW_001834585
NW_001834586
NW_001834587
NW_001834588
NW_001834589
NW_001834590
NW_001834591
NW_001834592
NW_001834593
NW_001834594
NW_001834595
NW_001834596
NW_001834597
NW_001834598
NW_001834599
NW_001834600
NW_001834601
NW_001834602
NW_001834603
NW_001834604
NW_001834605
NW_001834606
NW_001834607
NW_001834608
NW_001834609
NW_001834610
NW_001834611
NW_001834612
NW_001834613
NW_001834614
NW_001834615
NW_001834616
NW_001834617
NW_001834618
NW_001834619
NW_001834620
NW_001834621
NW_001834622
NW_001834623
NW_001834624
NW_001834625
NW_001834626
NW_001834627
NW_001834628
NW_001834629
NW_001834630
NW_001834631
NW_001834632
NW_001834633
NW_001834634
NW_001834635
NW_001834636
NW_001834637
NW_001834638
NW_001834639
NW_001834640
NW_001834641
NW_001834642
NW_001834643
NW_001834644
NW_001834645
NW_001834646
NW_001834647
NW_001834648
NW_001834649
NW_001834650
NW_001834651
NW_001834652
NW_001834653
NW_001834654
NW_001834655
NW_001834656
NW_001834657
NW_001834658
NW_001834659
NW_001834660
NW_001834661
NW_001834662
NW_001834663
NW_001834664
NW_001834665
NW_001834666
NW_001834667
NW_001834668
NW_001834669
NW_001834670
NW_001834671
NW_001834672
NW_001834673
NW_001834674
NW_001834675
NW_001834676
NW_001834677
NW_001834678
NW_001834679
NW_001834680
NW_001834681
NW_001834682
NW_001834683
NW_001834684
NW_001834685
NW_001834686
NW_001834687
NW_001834688
NW_001834689
NW_001834690
NW_001834691
NW_001834692
NW_001834693
NW_001834694
NW_001837902
NW_001837913
NW_001837916
NW_001849832
NW_001849833
NW_001849834
NW_001849836
NW_001849837
NW_001849838
NW_001849839
NW_001849841
NW_001849843
NW_001849845
NW_001849846
NW_001849847
NW_001849848
NW_001849851
NW_001849852
NW_001849853
NW_001849854
NW_001849855
NW_001849856
NW_001849858
NW_001849859
NW_001849860
NW_001849861
NW_001849862
NW_001849863
NW_001849864
NW_001849865
NW_001849866
NW_001849867
NW_001849868
NW_001849869
NW_001849871
NW_001849872
NW_001849873
NW_001849874
NW_001884549
NW_001884550
NW_001884551
NW_001884552
NW_001884553
NW_001884554
NW_001884555
NW_001884556
NW_001884557
NW_001884558
NW_001884559
NW_001884560
NW_001884561
NW_001884562
NW_001884563
NW_001884564
NW_001884565
NW_001884566
NW_001884567
NW_001884568
NW_001884569
NW_001884570
NW_001884571
NW_001884572
NW_001884573
NW_001884574
NW_001884575
NW_001884576
NW_001884577
NW_001884578
NW_001884579
NW_001884580
NW_001884581
NW_001884582
NW_001884583
NW_001884584
NW_001884585
NW_001884586
NW_001884587
NW_001884588
NW_001884589
NW_001884590
NW_001884591
NW_001884592
NW_001884593
NW_001884594
NW_001884595
NW_001884596
NW_001884597
NW_001884598
NW_001884599
NW_001884601
NW_001884602
NW_001884607
NW_001884623
NW_001884630
NW_001884647
NW_001884649
NW_001884669
NW_001884683
NW_001889872
NW_001889873
NW_001889874
NW_001889875
NW_001889876
NW_001889877
NW_001889878
NW_001889879
NW_001889880
NW_001889881
NW_001889882
NW_001889883
NW_001889884
NW_001889885
NW_001889886
NW_001889887
NW_001889888
NW_001889889
NW_001889890
NW_001889891
NW_001889892
NW_001889893
NW_001889894
NW_001889895
NW_001889896
NW_001889897
NW_001889898
NW_001889899
NW_001889900
NW_001889901
NW_001889902
NW_001889903
NW_001889904
NW_001889905
NW_001889906
NW_001889907
NW_001889908
NW_001889909
NW_001889910
NW_001889911
NW_001889912
NW_001889913
NW_001889914
NW_001889915
NW_001889916
NW_001889917
NW_001889918
NW_001889919
NW_001889920
NW_001889921
NW_001889922
NW_001889923
NW_001889924
NW_001889925
NW_001889926
NW_001889927
NW_001889928
NW_001889929
NW_001889930
NW_001889931
NW_001889932
NW_001889933
NW_001889934
NW_001889935
NW_001889936
NW_001889937
NW_001889938
NW_001889939
NW_001889940
NW_001889941
NW_001889942
NW_001889943
NW_001889944
NW_001889945
NW_001889946
NW_001889947
NW_001889948
NW_001889949
NW_001889950
NW_001889951
NW_001889952
NW_001889953
NW_001889954
NW_001889955
NW_001889956
NW_001889957
NW_001889958
NW_001889959
NW_001889960
NW_001889961
NW_001889962
NW_001889963
NW_001889964
NW_001889965
NW_001889966
NW_001889967
NW_001889968
NW_001889969
NW_001889970
NW_001889971
NW_001889972
NW_001889973
NW_001889974
NW_001889975
NW_001889976
NW_001889977
NW_001889978
NW_001889979
NW_001889980
NW_001889981
NW_001889982
NW_001889983
NW_001889984
NW_001889986
NW_001889987
NW_001889988
NW_001889989
NW_001889990
NW_001889991
NW_001889992
NW_001889993
NW_001889994
NW_001889995
NW_001889997
NW_001889998
NW_001890002
NW_001890003
NW_001890004
NW_001890005
NW_001890006
NW_001890007
NW_001890008
NW_001890009
NW_001890010
NW_001890011
NW_001890012
NW_001890013
NW_001890014
NW_001890015
NW_001890016
NW_001890017
NW_001890018
NW_001890019
NW_001890020
NW_001890022
NW_001890023
NW_001890024
NW_001890025
NW_001890026
NW_001890027
NW_001890028
NW_001890031
NW_001890032
NW_001890033
NW_001890034
NW_001890035
NW_001890037
NW_001890038
NW_001890039
NW_001890040
NW_001890043
NW_001890044
NW_001890045
NW_001890049
NW_001890050
NW_001890051
NW_001890052
NW_001890053
NW_001890054
NW_001890055
NW_001890056
NW_001890057
NW_001890058
NW_001890059
NW_001890060
NW_001890062
NW_001890066
NW_001890067
NW_001890068
NW_001890069
NW_001890070
NW_001890072
NW_001890073
NW_001890074
NW_001890076
NW_001890077
NW_001890078
NW_001890081
NW_001890083
NW_001890086
NW_001890087
NW_001890088
NW_001890090
NW_001890091
NW_001890093
NW_001890095
NW_001890097
NW_001890098
NW_001890099
NW_001890100
NW_001890101
NW_001890104
NW_001890106
NW_001890108
NW_001890109
NW_001890111
NW_001890113
NW_001890116
NW_001890117
NW_001890118
NW_001890119
NW_001890122
NW_001890123
NW_001890126
NW_001890127
NW_001890130
NW_001890132
NW_001890133
NW_001890134
NW_001890139
NW_001890144
NW_001890146
NW_001890147
NW_001890148
NW_001890152
NW_001890157
NW_001890159
NW_001890161
NW_001890163
NW_001890165
NW_001890173
NW_001890180
NW_001890181
NW_001890182
NW_001890188
NW_001890191
NW_001890192
NW_001890193
NW_001890195
NW_001890199
NW_001890205
NW_001890208
NW_001890212
NW_001890215
NW_001890218
NW_001890229
NW_001890232
NW_001890239
NW_001890240
NW_001890241
NW_001890242
NW_001890243
NW_001890244
NW_001890245
NW_001890246
NW_001890248
NW_001890249
NW_001890251
NW_001890252
NW_001890253
NW_001890254
NW_001890255
NW_001890256
NW_001890258
NW_001890259
NW_001890260
NW_001890261
NW_001890262
NW_001890264
NW_001890265
NW_001890266
NW_001890267
NW_001890268
NW_001890270
NW_001890272
NW_001890273
NW_001890275
NW_001890279
NW_001890281
NW_001890282
NW_001890283
NW_001890285
NW_001890286
NW_001890287
NW_001890288
NW_001890293
NW_001890294
NW_001890296
NW_001890301
NW_001890303
NW_001890308
NW_001890310
NW_001890311
NW_001890312
NW_001890317
NW_001890319
NW_001890322
NW_001890324
NW_001890326
NW_001890327
NW_001890334
NW_001890335
NW_001890338
NW_001890345
NW_001890349
NW_001890350
NW_001890356
NW_001890361
NW_001890364
NW_001890365
NW_001890366
NW_001890367
NW_001890379
NW_001890382
NW_001890385
NW_001890394
NW_001890401
NW_001890403
NW_001890404
NW_001890405
NW_001890414
NW_001890425
NW_001890432
NW_001890435
NW_001890439
NW_001890451
NW_001890455
NW_001890465
NW_001890466
NW_001890468
NW_001890470
NW_001890471
NW_001890472
NW_001890473
NW_001890474
NW_001890477
NW_001890478
NW_001890479
NW_001890480
NW_001890481
NW_001890483
NW_001890485
NW_001890492
NW_001890494
NW_001890495
NW_001890497
NW_001890503
NW_001890517
NW_001890519
NW_001890520
NW_001890523
NW_001890528
NW_001914829
NW_001914830
NW_001914831
NW_001914832
NW_001914833
NW_001914834
NW_001914835
NW_001914836
NW_001914837
NW_001914838
NW_001914839
NW_001914840
NW_001914841
NW_001914842
NW_001914843
NW_001914844
NW_001914845
NW_001914846
NW_001914847
NW_001914848
NW_001914849
NW_001914850
NW_001914851
NW_001914852
NW_001914853
NW_001914854
NW_001914855
NW_001914856
NW_001914857
NW_001914858
NW_001914859
NW_001939194
NW_001939244
NW_001939245
NW_001939246
NW_001939247
NW_001939248
NW_001939249
NW_001939250
NW_001939251
NW_001939252
NW_001939253
NW_001939254
NW_001939255
NW_001939256
NW_001939257
NW_001939258
NW_001939259
NW_001939260
NW_001939261
NW_001939262
NW_001939263
NW_001939264
NW_001939265
NW_001939266
NW_001939267
NW_001939268
NW_001939269
NW_001939270
NW_001939271
NW_001939272
NW_001939273
NW_001939274
NW_001939275
NW_001939276
NW_001939277
NW_001939278
NW_001939279
NW_001939280
NW_001939282
NW_001939283
NW_001939284
NW_001939285
NW_001939287
NW_001939288
NW_001939289
NW_002196661
NW_002196662
NW_002196663
NW_002196664
NW_002196665
NW_002196666
NW_002196667
NW_002196668
NW_002196669
NW_002196670
NW_002196672
NW_002196673
NW_002196674
NW_002477237
NW_002477238
NW_002477239
NW_002477240
NW_002477241
NW_002477242
NW_002477243
NW_002477244
NW_002477245
NW_002477246
NW_002477247
NW_002477248
NW_002477249
NW_002477250
NW_002477251
NW_002477252
NW_002477253
NW_002477268
NW_002477679
NW_002990113
NW_002990114
NW_002990115
NW_002990116
NW_002990117
NW_002990118
NW_002990119
NW_002990120
NW_002990121
NW_002990122
NW_002990123
NW_002990124
NW_002990125
NW_002990128
NW_002990129
NW_003020038
NW_003020039
NW_003020040
NW_003020041
NW_003020042
NW_003020043
NW_003020044
NW_003020046
NW_003020047
NW_003020049
NW_003020051
NW_003020052
NW_003020055
NW_003020056
NW_003020057
NW_003020058
NW_003020059
NW_003020060
NW_003020061
NW_003020062
NW_003020064
NW_003020065
NW_003020066
NW_003020067
NW_003020068
NW_003020069
NW_003020070
NW_003020072
NW_003020073
NW_003020074
NW_003020075
NW_003020076
NW_003020077
NW_003020078
NW_003020079
NW_003020080
NW_003020081
NW_003020082
NW_003020083
NW_003020085
NW_003020087
NW_003020089
NW_003020091
NW_003020095
NW_003020096
NW_003020099
NW_003020106
NW_003020109
NW_003020110
NW_003052476
NW_003052477
NW_003052484
NW_003052486
NW_003052487
NW_003052489
NW_003052494
NW_003052495
NW_003052496
NW_003052497
NW_003052498
NW_003052499
NW_003052500
NW_003101571
NW_003101572
NW_003101573
NW_003101574
NW_003101575
NW_003101576
NW_003101577
NW_003101578
NW_003101591
NW_003101595
NW_003101597
NW_003101598
NW_003101603
NW_003101605
NW_003101607
NW_003101609
NW_003101610
NW_003101611
NW_003101612
NW_003101615
NW_003101618
NW_003101622
NW_003101623
NW_003101624
NW_003101625
NW_003101626
NW_003101627
NW_003101628
NW_003101629
NW_003101630
NW_003101631
NW_003101632
NW_003101633
NW_003101634
NW_003101635
NW_003101636
NW_003101637
NW_003101638
NW_003101639
NW_003101640
NW_003101641
NW_003101642
NW_003101643
NW_003101644
NW_003101645
NW_003101646
NW_003101647
NW_003101648
NW_003101649
NW_003101650
NW_003101651
NW_003101652
NW_003101653
NW_003101654
NW_003101655
NW_003101656
NW_003101657
NW_003101658
NW_003101659
NW_003101660
NW_003101661
NW_003101662
NW_003101663
NW_003101664
NW_003101665
NW_003101666
NW_003101667
NW_003101668
NW_003101669
NW_003101670
NW_003101671
NW_003101672
NW_003101673
NW_003101674
NW_003101675
NW_003101676
NW_003101677
NW_003101678
NW_003101679
NW_003101680
NW_003101681
NW_003101682
NW_003298755
NW_003298756
NW_003298757
NW_003298758
NW_003298759
NW_003298760
NW_003298761
NW_003298762
NW_003298763
NW_003298764
NW_003298765
NW_003298766
NW_003298767
NW_003298768
NW_003298769
NW_003298770
NW_003298771
NW_003298772
NW_003298773
NW_003298774
NW_003298775
NW_003298776
NW_003298777
NW_003298778
NW_003298779
NW_003298780
NW_003298781
NW_003298782
NW_003298783
NW_003298784
NW_003298785
NW_003298786
NW_003298787
NW_003298788
NW_003298789
NW_003298790
NW_003298791
NW_003298792
NW_003298793
NW_003298794
NW_003298795
NW_003298796
NW_003298797
NW_003298798
NW_003298799
NW_003298800
NW_003298801
NW_003298803
NW_003298804
NW_003298805
NW_003298806
NW_003298807
NW_003298808
NW_003298809
NW_003298812
NW_003298813
NW_003298814
NW_003298815
NW_003298816
NW_003298817
NW_003298818
NW_003298819
NW_003298820
NW_003298821
NW_003298822
NW_003298823
NW_003298824
NW_003298825
NW_003298826
NW_003298827
NW_003298828
NW_003298829
NW_003298830
NW_003298831
NW_003298832
NW_003298833
NW_003298834
NW_003298835
NW_003298836
NW_003298837
NW_003298838
NW_003298839
NW_003298841
NW_003298842
NW_003298843
NW_003298844
NW_003298845
NW_003298846
NW_003298847
NW_003298848
NW_003298849
NW_003298850
NW_003298851
NW_003298852
NW_003298853
NW_003298855
NW_003298856
NW_003298857
NW_003298858
NW_003298859
NW_003298860
NW_003298861
NW_003298862
NW_003298863
NW_003298864
NW_003298865
NW_003298866
NW_003298868
NW_003298869
NW_003298871
NW_003298872
NW_003298873
NW_003298874
NW_003298875
NW_003298876
NW_003298877
NW_003298878
NW_003298879
NW_003298880
NW_003298881
NW_003298882
NW_003298883
NW_003298884
NW_003298885
NW_003298886
NW_003298887
NW_003298889
NW_003298890
NW_003298891
NW_003298892
NW_003298893
NW_003298894
NW_003298895
NW_003298896
NW_003298897
NW_003298899
NW_003298900
NW_003298901
NW_003298902
NW_003298903
NW_003298904
NW_003298905
NW_003298906
NW_003298907
NW_003298908
NW_003298909
NW_003298910
NW_003298911
NW_003298912
NW_003298913
NW_003298914
NW_003298915
NW_003298916
NW_003298917
NW_003298918
NW_003298919
NW_003298920
NW_003298921
NW_003298922
NW_003298923
NW_003298924
NW_003298926
NW_003298927
NW_003298928
NW_003298929
NW_003298930
NW_003298931
NW_003298934
NW_003298935
NW_003298936
NW_003298937
NW_003298938
NW_003298939
NW_003298940
NW_003298941
NW_003298942
NW_003298943
NW_003298945
NW_003298946
NW_003298947
NW_003298948
NW_003298949
NW_003298950
NW_003298951
NW_003298952
NW_003298953
NW_003298954
NW_003298955
NW_003298956
NW_003298958
NW_003298959
NW_003298960
NW_003298962
NW_003298963
NW_003298964
NW_003298965
NW_003298966
NW_003298969
NW_003298970
NW_003298972
NW_003298973
NW_003298974
NW_003298975
NW_003298976
NW_003298977
NW_003298980
NW_003298982
NW_003298983
NW_003298984
NW_003298985
NW_003298986
NW_003298987
NW_003298988
NW_003298989
NW_003298990
NW_003298991
NW_003298992
NW_003298993
NW_003298995
NW_003298996
NW_003298997
NW_003298998
NW_003299000
NW_003299002
NW_003299003
NW_003299004
NW_003299007
NW_003299008
NW_003299010
NW_003299011
NW_003299012
NW_003299019
NW_003299020
NW_003299028
NW_003299030
NW_003299031
NW_003299033
NW_003299034
NW_003299035
NW_003299037
NW_003299038
NW_003299039
NW_003299041
NW_003299042
NW_003299043
NW_003299049
NW_003299050
NW_003299052
NW_003299058
NW_003299063
NW_003299065
NW_003299068
NW_003299074
NW_003299077
NW_003299084
NW_003299085
NW_003299086
NW_003299087
NW_003299088
NW_003299089
NW_003299090
NW_003299091
NW_003299092
[truncated: 27,447 more rows]

## Sheet: Viruses
GenBank accession number
LN824142
LN824203
LN824204
LN824205
LN824206
LN824207
LN824208
LN824209
LN824224
LN824225
LN824226
LN827522
LN827523
LN827524
LN827525
LN827526
LN827527
LN827544
LN827545
LN827546
LN827547
LN827548
LN827549
LN827550
LN827551
LN827552
LN827553
LN827554
LN827555
LN827556
LN827557
LN827558
LN827559
LN827560
LN827561
LN827562
LN827563
LN827564
LN827565
LN827566
LN827567
LN827568
LN827569
LN827570
LN827571
LN827572
LN827573
LN827574
LN827575
LN827576
LN827577
LN827578
LN827579
LN827580
LN827581
LN827582
LN827583
LN827584
LN827585
LN827586
LN827587
LN827588
LN827589
LN827590
LN827591
LN827592
LN827593
LN827594
LN827595
LN827596
LN827597
LN827739
LN827799
LN827800
LN831023
LT576867
LT576868
LT576869
LT576870
LT576871
LT594105
LT594106
LT594107
LT594108
LT594109
LT594110
LT594111
LT594112
LT594192
LT594457
LT608134
MF405918

## Sheet: Protists
GenBank accession number (genomes)	GenBank accession number (proteomes)
NC_000521	NP_001310730
NC_000926	NP_001310731
NC_001799	NP_001310732
NC_001905	NP_001310733
NC_002751	NP_001310734
NC_002752	NP_001310735
NC_002753	NP_001310736
NC_004309	NP_001310737
NC_004318	NP_001310738
NC_004325	NP_001310739
NC_004326	NP_001310740
NC_004327	NP_001310741
NC_004328	NP_001310742
NC_004329	NP_001310743
NC_004330	NP_001310744
NC_004331	NP_001310745
NC_004916	NP_001310746
NC_005063	NP_001310747
NC_006058	NP_001310748
NC_006980	NP_001310749
NC_006981	NP_001310750
NC_006982	NP_001310751
NC_006983	NP_001310752
NC_006984	NP_001310753
NC_006985	NP_001310754
NC_006986	NP_001310755
NC_006987	NP_001310756
NC_007244	NP_001310757
NC_007245	NP_001310758
NC_007246	NP_001310759
NC_007247	NP_001310760
NC_007248	NP_001310761
NC_007249	NP_001310762
NC_007250	NP_001310763
NC_007251	NP_001310764
NC_007252	NP_001310765
NC_007253	NP_001310767
NC_007254	NP_001310768
NC_007255	NP_001310769
NC_007256	NP_044545
NC_007257	NP_044546
NC_007258	NP_044547
NC_007259	NP_044548
NC_007260	NP_044549
NC_007261	NP_044550
NC_007262	NP_044551
NC_007263	NP_044552
NC_007264	NP_044553
NC_007265	NP_044554
NC_007266	NP_044555
NC_007267	NP_044556
NC_007268	NP_044557
NC_007269	NP_044558
NC_007270	NP_044559
NC_007271	NP_044560
NC_007272	NP_044561
NC_007273	NP_044562
NC_007276	NP_044563
NC_007277	NP_044564
NC_007278	NP_044565
NC_007279	NP_044566
NC_007280	NP_044567
NC_007281	NP_044568
NC_007282	NP_044569
NC_007283	NP_044570
NC_007284	NP_050660
NC_007285	NP_050661
NC_007286	NP_050662
NC_007287	NP_050663
NC_008409	NP_050664
NC_011669	NP_050665
NC_011670	NP_050666
NC_011671	NP_050667
NC_011672	NP_050668
NC_011673	NP_050669
NC_011674	NP_050670
NC_011675	NP_050671
NC_011676	NP_050672
NC_011677	NP_050673
NC_011678	NP_050674
NC_011679	NP_050675
NC_011680	NP_050676
NC_011681	NP_050677
NC_011682	NP_050678
NC_011683	NP_050679
NC_011684	NP_050680
NC_011685	NP_050681
NC_011686	NP_050682
NC_011687	NP_050683
NC_011688	NP_050684
NC_011689	NP_050685
NC_011690	NP_050686
NC_011691	NP_050687
NC_011692	NP_050688
NC_011693	NP_050689
NC_011694	NP_050690
NC_011695	NP_050691
NC_011696	NP_050692
NC_011697	NP_050693
NC_011698	NP_050694
NC_011699	NP_050695
NC_011700	NP_050696
NC_011701	NP_050697
NC_013703	NP_050698
NC_015329	NP_050699
NC_015330	NP_050700
NC_015331	NP_050701
NC_018385	NP_050702
NC_018386	NP_050703
NC_018387	NP_050704
NC_018388	NP_050705
NC_018389	NP_050706
NC_018390	NP_050707
NC_018391	NP_050708
NC_018392	NP_050709
NC_018393	NP_050710
NC_018394	NP_050711
NC_018395	NP_050712
NC_018396	NP_050713
NC_018397	NP_050714
NC_018398	NP_050715
NC_025260	NP_050716
NC_025261	NP_050717
NC_025262	NP_050718
NC_025263	NP_050719
NC_027216	NP_050720
NC_027217	NP_050721
NC_027218	NP_050722
NC_027219	NP_050723
NC_027220	NP_050724
NC_031467	NP_050725
NC_031468	NP_050726
NC_031469	NP_050727
NC_031470	NP_050728
NC_031471	NP_050729
NC_031472	NP_050730
NC_031473	NP_050731
NC_031474	NP_050732
NC_031475	NP_050733
NC_031476	NP_050734
NC_031477	NP_050735
NC_031478	NP_050736
NC_031479	NP_050737
NC_031480	NP_050738
NC_036769	NP_050739
NC_037280	NP_050740
NC_037281	NP_050741
NC_037282	NP_050742
NC_037283	NP_050743
NC_037284	NP_050744
NC_042356	NP_050745
NC_042357	NP_050746
NC_042358	NP_050747
NC_042359	NP_050748
NC_042360	NP_050749
NC_042361	NP_050750
NC_042362	NP_050751
NC_042363	NP_050752
NC_042364	NP_050753
NC_042365	NP_050754
NC_042366	NP_050755
NC_042367	NP_050756
NC_042368	NP_050757
NT_165287	NP_050758
NT_165288	NP_050759
NW_001517113	NP_050760
NW_001517114	NP_050761
NW_001517115	NP_050762
NW_001517116	NP_050763
NW_001517117	NP_050764
NW_001517118	NP_050765
NW_001517119	NP_050766
NW_001517120	NP_050767
NW_001517121	NP_050768
NW_001517122	NP_050769
NW_001517123	NP_050770
NW_001517124	NP_050771
NW_001517125	NP_050772
NW_001517126	NP_050773
NW_001517127	NP_050774
NW_001517128	NP_050775
NW_001517129	NP_050776
NW_001517130	NP_050777
NW_001517131	NP_050778
NW_001517132	NP_050779
NW_001517133	NP_050780
NW_001517134	NP_050781
NW_001517135	NP_050782
NW_001517136	NP_050783
NW_001517137	NP_050784
NW_001517138	NP_050785
NW_001517139	NP_050786
NW_001517140	NP_050787
NW_001517141	NP_050788
NW_001517142	NP_050789
NW_001517143	NP_050790
NW_001517144	NP_050791
NW_001517145	NP_050792
NW_001517146	NP_050793
NW_001517147	NP_050794
NW_001517148	NP_050795
NW_001517149	NP_050796
NW_001517150	NP_050797
NW_001517151	NP_050798
NW_001517152	NP_050799
NW_001517153	NP_050800
NW_001517154	NP_050801
NW_001517155	NP_050802
NW_001517156	NP_050803
NW_001517157	NP_050804
NW_001517158	NP_050805
NW_001517159	NP_050806
NW_001517160	NP_696964
NW_001517161	NP_696965
NW_001517162	NP_696966
NW_001517163	NP_696967
NW_001517164	NP_696968
NW_001517165	NP_696969
NW_001517166	NP_696970
NW_001517167	NP_696971
NW_001517168	NP_696972
NW_001517169	NP_696973
NW_001517170	NP_696974
NW_001517171	NP_696975
NW_001517172	NP_696976
NW_001517173	NP_696977
NW_001517174	NP_696978
NW_001517175	NP_696979
NW_001517176	NP_696980
NW_001517177	NP_696981
NW_001517178	NP_696982
NW_001517179	NP_696983
NW_001517180	NP_696984
NW_001517181	NP_696985
NW_001517182	NP_696986
NW_001517183	NP_696987
NW_001517184	NP_696988
NW_001517185	NP_696989
NW_001517186	NP_696990
NW_001517187	NP_696991
NW_001517188	NP_696992
NW_001517189	NP_696993
NW_001517190	NP_696994
NW_001517191	NP_696995
NW_001517192	XP_001006957
NW_001517193	XP_001006958
NW_001517194	XP_001006959
NW_001517195	XP_001006960
NW_001517196	XP_001006961
NW_001517197	XP_001006962
NW_001517198	XP_001006963
NW_001517199	XP_001006964
NW_001517200	XP_001006965
NW_001517201	XP_001006966
NW_001517202	XP_001006967
NW_001517203	XP_001006968
NW_001517204	XP_001006969
NW_001517205	XP_001006971
NW_001517206	XP_001006972
NW_001517207	XP_001006973
NW_001517208	XP_001006976
NW_001517209	XP_001006977
NW_001517210	XP_001006978
NW_001517211	XP_001006980
NW_001517212	XP_001006981
NW_001517213	XP_001006982
NW_001517214	XP_001006988
NW_001517215	XP_001006989
NW_001517216	XP_001006990
NW_001517217	XP_001006991
NW_001517218	XP_001006992
NW_001517219	XP_001006993
NW_001517220	XP_001006994
NW_001517221	XP_001006996
NW_001517222	XP_001006997
NW_001517223	XP_001006998
NW_001517224	XP_001007001
NW_001517225	XP_001007002
NW_001517226	XP_001007003
NW_001517227	XP_001007004
NW_001517228	XP_001007005
NW_001517229	XP_001007006
NW_001517230	XP_001007007
NW_001517231	XP_001007008
NW_001517232	XP_001007009
NW_001517233	XP_001007011
NW_001517234	XP_001007013
NW_001517235	XP_001007015
NW_001517236	XP_001007016
NW_001517237	XP_001007017
NW_001517238	XP_001007018
NW_001517239	XP_001007020
NW_001517240	XP_001007021
NW_001517241	XP_001007022
NW_001517242	XP_001007024
NW_001517243	XP_001007030
NW_001517244	XP_001007032
NW_001517245	XP_001007033
NW_001517246	XP_001007035
NW_001517247	XP_001007037
NW_001517248	XP_001007038
NW_001517249	XP_001007039
NW_001517250	XP_001007042
NW_001517251	XP_001007046
NW_001517252	XP_001007047
NW_001517253	XP_001007048
NW_001517254	XP_001007049
NW_001517255	XP_001007051
NW_001517256	XP_001007052
NW_001517257	XP_001007053
NW_001517258	XP_001007054
NW_001517259	XP_001007055
NW_001517260	XP_001007056
NW_001517261	XP_001007057
NW_001517262	XP_001007058
NW_001517263	XP_001007059
NW_001517264	XP_001007063
NW_001517265	XP_001007064
NW_001517266	XP_001007065
NW_001517267	XP_001007066
NW_001517268	XP_001007067
NW_001517269	XP_001007068
NW_001517270	XP_001007069
NW_001517271	XP_001007070
NW_001517272	XP_001007071
NW_001517273	XP_001007072
NW_001517274	XP_001007073
NW_001517275	XP_001007074
NW_001517276	XP_001007075
NW_001517277	XP_001007078
NW_001517278	XP_001007081
NW_001517279	XP_001007082
NW_001517280	XP_001007085
NW_001517281	XP_001007086
NW_001517282	XP_001007087
NW_001517283	XP_001007088
NW_001517284	XP_001007089
NW_001517285	XP_001007091
NW_001517286	XP_001007093
NW_001517287	XP_001007094
NW_001517288	XP_001007095
NW_001517289	XP_001007096
NW_001517290	XP_001007098
NW_001517291	XP_001007099
NW_001517292	XP_001007100
NW_001517293	XP_001007101
NW_001517294	XP_001007102
NW_001517295	XP_001007103
NW_001517296	XP_001007104
NW_001517297	XP_001007105
NW_001517298	XP_001007106
NW_001517299	XP_001007107
NW_001517300	XP_001007111
NW_001517301	XP_001007112
NW_001517302	XP_001007113
NW_001517303	XP_001007115
NW_001517304	XP_001007117
NW_001517305	XP_001007118
NW_001517306	XP_001007122
NW_001517307	XP_001007123
NW_001517308	XP_001007124
NW_001517309	XP_001007127
NW_001517310	XP_001007128
NW_001517311	XP_001007129
NW_001517312	XP_001007130
NW_001517313	XP_001007131
NW_001517314	XP_001007132
NW_001517315	XP_001007133
NW_001517316	XP_001007134
NW_001517317	XP_001007135
NW_001517318	XP_001007136
NW_001517319	XP_001007137
NW_001517320	XP_001007139
NW_001517321	XP_001007140
NW_001517322	XP_001007141
NW_001517323	XP_001007142
NW_001517324	XP_001007143
NW_001517325	XP_001007144
NW_001517326	XP_001007145
NW_001517327	XP_001007146
NW_001517328	XP_001007147
NW_001517329	XP_001007148
NW_001517330	XP_001007151
NW_001517331	XP_001007152
NW_001517332	XP_001007153
NW_001517333	XP_001007154
NW_001517334	XP_001007155
NW_001517335	XP_001007158
NW_001517336	XP_001007159
NW_001517337	XP_001007163
NW_001517338	XP_001007166
NW_001517339	XP_001007167
NW_001517340	XP_001007168
NW_001517341	XP_001007170
NW_001517342	XP_001007171
NW_001517343	XP_001007172
NW_001517344	XP_001007174
NW_001517345	XP_001007175
NW_001517346	XP_001007176
NW_001517347	XP_001007177
NW_001517348	XP_001007178
NW_001517349	XP_001007179
NW_001517350	XP_001007180
NW_001517351	XP_001007186
NW_001517352	XP_001007189
NW_001517353	XP_001007190
NW_001517354	XP_001007191
NW_001517355	XP_001007192
NW_001517356	XP_001007193
NW_001517357	XP_001007194
NW_001517358	XP_001007195
NW_001517359	XP_001007196
NW_001517360	XP_001007197
NW_001517361	XP_001007198
NW_001517362	XP_001007199
NW_001517363	XP_001007201
NW_001517364	XP_001007202
NW_001517365	XP_001007203
NW_001517366	XP_001007204
NW_001517367	XP_001007205
NW_001517368	XP_001007206
NW_001517369	XP_001007207
NW_001517370	XP_001007209
NW_001517371	XP_001007210
NW_001517372	XP_001007211
NW_001517373	XP_001007212
NW_001517374	XP_001007213
NW_001517375	XP_001007214
NW_001517376	XP_001007215
NW_001517377	XP_001007216
NW_001517378	XP_001007217
NW_001517379	XP_001007218
NW_001517380	XP_001007220
NW_001517381	XP_001007221
NW_001517382	XP_001007222
NW_001517383	XP_001007223
NW_001517384	XP_001007224
NW_001517385	XP_001007225
NW_001517386	XP_001007226
NW_001517387	XP_001007227
NW_001517388	XP_001007228
NW_001517389	XP_001007229
NW_001517390	XP_001007230
NW_001517391	XP_001007231
NW_001517392	XP_001007232
NW_001517393	XP_001007234
NW_001517394	XP_001007235
NW_001517395	XP_001007236
NW_001517396	XP_001007237
NW_001517397	XP_001007238
NW_001517398	XP_001007239
NW_001517399	XP_001007240
NW_001517400	XP_001007241
NW_001517401	XP_001007242
NW_001517402	XP_001007243
NW_001517403	XP_001007246
NW_001517404	XP_001007247
NW_001517405	XP_001007248
NW_001517406	XP_001007249
NW_001517407	XP_001007250
NW_001517408	XP_001007251
NW_001517409	XP_001007252
NW_001517410	XP_001007253
NW_001517411	XP_001007254
NW_001517412	XP_001007255
NW_001517413	XP_001007256
NW_001517414	XP_001007257
NW_001517415	XP_001007258
NW_001517416	XP_001007259
NW_001517417	XP_001007262
NW_001517418	XP_001007263
NW_001517419	XP_001007265
NW_001517420	XP_001007268
NW_001517421	XP_001007269
NW_001517422	XP_001007270
NW_001517423	XP_001007271
NW_001517424	XP_001007272
NW_001517425	XP_001007273
NW_001517426	XP_001007274
NW_001517427	XP_001007275
NW_001517428	XP_001007276
NW_001517429	XP_001007277
NW_001517430	XP_001007278
NW_001517431	XP_001007281
NW_001517432	XP_001007282
NW_001517433	XP_001007283
NW_001517434	XP_001007284
NW_001517435	XP_001007286
NW_001517436	XP_001007287
NW_001517437	XP_001007288
NW_001517438	XP_001007289
NW_001517439	XP_001007290
NW_001517440	XP_001007294
NW_001517441	XP_001007295
NW_001517442	XP_001007296
NW_001517443	XP_001007298
NW_001517444	XP_001007299
NW_001517445	XP_001007300
NW_001517446	XP_001007301
NW_001517447	XP_001007303
NW_001517448	XP_001007304
NW_001517449	XP_001007305
NW_001517450	XP_001007306
NW_001517451	XP_001007309
NW_001517452	XP_001007310
NW_001517453	XP_001007311
NW_001517454	XP_001007312
NW_001517455	XP_001007313
NW_001517456	XP_001007314
NW_001517457	XP_001007315
NW_001517458	XP_001007316
NW_001517459	XP_001007317
NW_001517460	XP_001007319
NW_001517461	XP_001007320
NW_001517462	XP_001007321
NW_001517463	XP_001007324
NW_001517464	XP_001007325
NW_001517465	XP_001007326
NW_001517466	XP_001007333
NW_001517467	XP_001007342
NW_001517468	XP_001007343
NW_001517469	XP_001007344
NW_001517470	XP_001007345
NW_001517471	XP_001007346
NW_001517472	XP_001007347
NW_001517473	XP_001007348
NW_001517474	XP_001007349
NW_001517475	XP_001007350
NW_001517476	XP_001007352
NW_001517477	XP_001007353
NW_001517478	XP_001007355
NW_001517479	XP_001007356
NW_001517480	XP_001007359
NW_001517481	XP_001007360
NW_001517482	XP_001007361
NW_001517483	XP_001007362
NW_001517484	XP_001007364
NW_001517485	XP_001007365
NW_001517486	XP_001007366
NW_001517487	XP_001007370
NW_001517488	XP_001007371
NW_001517489	XP_001007372
NW_001517490	XP_001007373
NW_001517491	XP_001007374
NW_001517492	XP_001007375
NW_001517493	XP_001007376
NW_001517494	XP_001007377
NW_001517495	XP_001007378
NW_001517496	XP_001007379
NW_001517497	XP_001007380
NW_001517498	XP_001007381
NW_001517499	XP_001007382
NW_001517500	XP_001007383
NW_001517501	XP_001007384
NW_001517502	XP_001007385
NW_001517503	XP_001007386
NW_001517504	XP_001007387
NW_001517505	XP_001007388
NW_001517506	XP_001007390
NW_001517507	XP_001007391
NW_001517508	XP_001007392
NW_001517509	XP_001007393
NW_001517510	XP_001007394
NW_001517511	XP_001007395
NW_001517512	XP_001007396
NW_001517513	XP_001007397
NW_001517514	XP_001007398
NW_001517515	XP_001007399
NW_001517516	XP_001007400
NW_001517517	XP_001007401
NW_001517518	XP_001007402
NW_001517519	XP_001007403
NW_001517520	XP_001007404
NW_001517521	XP_001007406
NW_001517522	XP_001007407
NW_001517523	XP_001007408
NW_001517524	XP_001007409
NW_001517525	XP_001007410
NW_001517526	XP_001007412
NW_001517527	XP_001007413
NW_001517528	XP_001007414
NW_001517529	XP_001007415
NW_001517530	XP_001007416
NW_001517531	XP_001007417
NW_001517532	XP_001007418
NW_001517533	XP_001007419
NW_001517534	XP_001007420
NW_001517535	XP_001007421
NW_001517536	XP_001007422
NW_001517537	XP_001007423
NW_001517538	XP_001007424
NW_001517539	XP_001007425
NW_001517540	XP_001007426
NW_001517541	XP_001007427
NW_001517542	XP_001007428
NW_001517543	XP_001007429
NW_001517544	XP_001007430
NW_001517545	XP_001007431
NW_001517546	XP_001007432
NW_001517547	XP_001007433
NW_001517548	XP_001007434
NW_001517549	XP_001007435
NW_001517550	XP_001007436
NW_001517551	XP_001007438
NW_001517552	XP_001007441
NW_001517553	XP_001007442
NW_001517554	XP_001007443
NW_001517555	XP_001007444
NW_001517556	XP_001007445
NW_001517557	XP_001007447
NW_001517558	XP_001007448
NW_001517559	XP_001007449
NW_001517560	XP_001007450
NW_001517561	XP_001007451
NW_001517562	XP_001007452
NW_001517563	XP_001007454
NW_001517564	XP_001007455
NW_001517565	XP_001007456
NW_001517566	XP_001007458
NW_001517567	XP_001007459
NW_001517568	XP_001007461
NW_001517569	XP_001007462
NW_001517570	XP_001007464
NW_001517571	XP_001007465
NW_001517572	XP_001007466
NW_001517573	XP_001007467
NW_001517574	XP_001007471
NW_001517575	XP_001007473
NW_001517576	XP_001007474
NW_001517577	XP_001007475
NW_001517578	XP_001007476
NW_001517579	XP_001007478
NW_001517580	XP_001007480
NW_001517581	XP_001007481
NW_001517582	XP_001007485
NW_001517583	XP_001007496
NW_001517584	XP_001007499
NW_001517585	XP_001007500
NW_001517586	XP_001007501
NW_001517587	XP_001007502
NW_001517588	XP_001007503
NW_001517589	XP_001007505
NW_001517590	XP_001007506
NW_001517591	XP_001007507
NW_001517592	XP_001007508
NW_001517593	XP_001007509
NW_001517594	XP_001007510
NW_001517595	XP_001007511
NW_001517596	XP_001007512
NW_001517597	XP_001007513
NW_001517598	XP_001007516
NW_001517599	XP_001007517
NW_001517600	XP_001007518
NW_001517601	XP_001007519
NW_001517602	XP_001007521
NW_001517603	XP_001007522
NW_001517604	XP_001007523
NW_001517605	XP_001007525
NW_001517606	XP_001007526
NW_001517607	XP_001007527
NW_001517608	XP_001007528
NW_001517609	XP_001007530
NW_001517610	XP_001007531
NW_001517611	XP_001007532
NW_001517612	XP_001007533
NW_001517613	XP_001007534
NW_001517614	XP_001007536
NW_001517615	XP_001007537
NW_001517616	XP_001007538
NW_001517617	XP_001007539
NW_001517618	XP_001007541
NW_001517619	XP_001007542
NW_001517620	XP_001007543
NW_001517621	XP_001007544
NW_001517622	XP_001007545
NW_001517623	XP_001007546
NW_001517624	XP_001007547
NW_001517625	XP_001007548
NW_001517626	XP_001007550
NW_001517627	XP_001007552
NW_001517628	XP_001007554
NW_001517629	XP_001007555
NW_001517630	XP_001007556
NW_001517631	XP_001007558
NW_001517632	XP_001007559
NW_001517633	XP_001007560
NW_001517634	XP_001007561
NW_001517635	XP_001007562
NW_001517636	XP_001007563
NW_001517637	XP_001007564
NW_001517638	XP_001007566
NW_001517639	XP_001007567
NW_001517640	XP_001007568
NW_001517641	XP_001007569
NW_001517642	XP_001007570
NW_001517643	XP_001007571
NW_001517644	XP_001007573
NW_001517645	XP_001007574
NW_001517646	XP_001007575
NW_001517647	XP_001007576
NW_001517648	XP_001007577
NW_001517649	XP_001007578
NW_001517650	XP_001007579
NW_001517651	XP_001007580
NW_001517652	XP_001007581
NW_001517653	XP_001007582
NW_001517654	XP_001007584
NW_001517655	XP_001007585
NW_001517656	XP_001007586
NW_001517657	XP_001007587
NW_001517658	XP_001007588
NW_001517659	XP_001007589
NW_001517660	XP_001007590
NW_001517661	XP_001007591
NW_001517662	XP_001007592
NW_001517663	XP_001007593
NW_001517664	XP_001007594
NW_001517665	XP_001007595
NW_001517666	XP_001007596
NW_001517667	XP_001007597
NW_001517668	XP_001007598
NW_001517669	XP_001007599
NW_001517670	XP_001007600
NW_001517671	XP_001007601
NW_001517672	XP_001007602
NW_001517673	XP_001007603
NW_001517674	XP_001007604
NW_001517675	XP_001007606
NW_001517676	XP_001007607
NW_001517677	XP_001007608
NW_001517678	XP_001007610
NW_001517679	XP_001007612
NW_001517680	XP_001007613
NW_001517681	XP_001007614
NW_001517682	XP_001007615
NW_001517683	XP_001007616
NW_001517684	XP_001007617
NW_001517685	XP_001007618
NW_001517686	XP_001007619
NW_001517687	XP_001007620
NW_001517688	XP_001007621
NW_001517689	XP_001007622
NW_001517690	XP_001007623
NW_001517691	XP_001007624
NW_001517692	XP_001007625
NW_001517693	XP_001007626
NW_001517694	XP_001007627
NW_001517695	XP_001007628
NW_001517696	XP_001007629
NW_001517697	XP_001007632
NW_001517698	XP_001007633
NW_001517699	XP_001007634
NW_001517700	XP_001007635
NW_001517701	XP_001007636
NW_001517702	XP_001007637
NW_001517703	XP_001007638
NW_001517704	XP_001007639
NW_001517705	XP_001007640
NW_001517706	XP_001007641
NW_001517707	XP_001007642
NW_001517708	XP_001007643
NW_001517709	XP_001007644
NW_001517710	XP_001007645
NW_001517711	XP_001007646
NW_001517712	XP_001007647
NW_001517713	XP_001007649
NW_001517714	XP_001007650
NW_001517715	XP_001007651
NW_001517716	XP_001007653
NW_001517717	XP_001007655
NW_001517718	XP_001007656
NW_001517719	XP_001007657
NW_001517720	XP_001007658
NW_001517721	XP_001007659
NW_001517722	XP_001007660
NW_001517723	XP_001007662
NW_001517724	XP_001007663
NW_001517725	XP_001007664
NW_001517726	XP_001007665
NW_001517727	XP_001007666
NW_001517728	XP_001007667
NW_001517729	XP_001007669
NW_001517730	XP_001007670
NW_001517731	XP_001007671
NW_001517732	XP_001007672
NW_001517733	XP_001007673
NW_001517734	XP_001007674
NW_001517735	XP_001007676
NW_001517736	XP_001007677
NW_001517737	XP_001007680
NW_001517738	XP_001007682
NW_001517739	XP_001007684
NW_001517740	XP_001007685
NW_001517741	XP_001007689
NW_001517742	XP_001007690
NW_001517743	XP_001007691
NW_001517744	XP_001007692
NW_001517745	XP_001007693
NW_001517746	XP_001007694
NW_001517747	XP_001007695
NW_001517748	XP_001007696
NW_001517749	XP_001007698
NW_001517750	XP_001007699
NW_001517751	XP_001007700
NW_001517752	XP_001007701
NW_001517753	XP_001007702
NW_001517754	XP_001007703
NW_001517755	XP_001007704
NW_001517756	XP_001007708
NW_001517757	XP_001007710
NW_001517758	XP_001007712
NW_001517759	XP_001007714
NW_001517760	XP_001007715
NW_001517761	XP_001007716
NW_001517762	XP_001007717
NW_001517763	XP_001007718
NW_001517764	XP_001007719
NW_001517765	XP_001007720
NW_001517766	XP_001007721
NW_001517767	XP_001007722
NW_001517768	XP_001007723
NW_001517769	XP_001007724
NW_001517770	XP_001007725
NW_001517771	XP_001007726
NW_001517772	XP_001007727
NW_001517773	XP_001007728
NW_001517774	XP_001007729
NW_001517775	XP_001007730
NW_001517776	XP_001007731
NW_001517777	XP_001007732
NW_001517778	XP_001007733
NW_001517779	XP_001007734
NW_001517780	XP_001007735
NW_001517781	XP_001007736
NW_001517782	XP_001007739
NW_001517783	XP_001007740
NW_001517784	XP_001007741
NW_001517785	XP_001007742
NW_001517786	XP_001007743
NW_001517787	XP_001007744
NW_001517788	XP_001007745
NW_001517789	XP_001007746
NW_001517790	XP_001007747
NW_001517791	XP_001007748
NW_001517792	XP_001007749
NW_001517793	XP_001007750
NW_001517794	XP_001007751
NW_001517795	XP_001007752
NW_001517796	XP_001007753
NW_001517797	XP_001007754
NW_001517798	XP_001007756
NW_001517799	XP_001007757
NW_001517800	XP_001007758
NW_001517801	XP_001007759
NW_001517802	XP_001007760
NW_001517803	XP_001007761
NW_001517804	XP_001007763
NW_001517805	XP_001007764
NW_001517806	XP_001007765
NW_001517807	XP_001007766
NW_001517808	XP_001007767
NW_001517809	XP_001007768
NW_001517810	XP_001007769
NW_001517811	XP_001007770
NW_001517812	XP_001007771
NW_001517813	XP_001007772
NW_001517814	XP_001007773
NW_001517815	XP_001007774
NW_001517816	XP_001007775
NW_001517817	XP_001007776
NW_001517818	XP_001007777
NW_001517819	XP_001007778
NW_001517820	XP_001007779
NW_001517821	XP_001007780
NW_001517822	XP_001007781
NW_001517823	XP_001007782
NW_001517824	XP_001007783
NW_001517825	XP_001007784
NW_001517826	XP_001007785
NW_001517827	XP_001007786
NW_001517828	XP_001007788
NW_001517829	XP_001007789
NW_001517830	XP_001007790
NW_001517831	XP_001007791
NW_001517832	XP_001007792
NW_001517833	XP_001007793
NW_001517834	XP_001007794
NW_001517835	XP_001007795
NW_001517836	XP_001007796
NW_001517837	XP_001007797
NW_001517838	XP_001007798
NW_001517839	XP_001007799
NW_001517840	XP_001007801
NW_001517841	XP_001007802
NW_001517842	XP_001007805
NW_001517843	XP_001007806
NW_001517844	XP_001007807
NW_001517845	XP_001007808
NW_001517846	XP_001007810
NW_001517847	XP_001007811
NW_001517848	XP_001007812
NW_001517849	XP_001007813
NW_001517850	XP_001007815
NW_001517851	XP_001007816
NW_001517852	XP_001007820
NW_001517853	XP_001007821
NW_001517854	XP_001007823
NW_001517855	XP_001007824
NW_001517856	XP_001007825
NW_001517857	XP_001007826
NW_001517858	XP_001007827
NW_001517859	XP_001007828
NW_001517860	XP_001007829
NW_001517861	XP_001007830
NW_001517862	XP_001007831
NW_001517863	XP_001007832
NW_001517864	XP_001007833
NW_001517865	XP_001007834
NW_001517866	XP_001007835
NW_001517867	XP_001007836
NW_001517868	XP_001007837
NW_001517869	XP_001007839
NW_001517870	XP_001007841
NW_001517871	XP_001007843
NW_001517872	XP_001007844
NW_001517873	XP_001007845
NW_001517874	XP_001007847
NW_001517875	XP_001007848
NW_001517876	XP_001007849
NW_001517877	XP_001007850
NW_001517878	XP_001007851
NW_001517879	XP_001007852
NW_001517880	XP_001007853
NW_001517881	XP_001007854
NW_001517882	XP_001007855
NW_001517883	XP_001007856
NW_001517884	XP_001007857
NW_001517885	XP_001007858
NW_001517886	XP_001007859
NW_001517887	XP_001007860
NW_001517888	XP_001007866
NW_001517889	XP_001007868
NW_001517890	XP_001007872
NW_001517891	XP_001007873
NW_001517892	XP_001007874
NW_001517893	XP_001007875
NW_001517894	XP_001007877
NW_001517895	XP_001007878
NW_001517896	XP_001007879
NW_001517897	XP_001007883
NW_001517898	XP_001007894
NW_001517899	XP_001007896
NW_001517900	XP_001007902
NW_001517901	XP_001007903
NW_001517902	XP_001007904
NW_001517903	XP_001007905
NW_001517904	XP_001007906
NW_001517905	XP_001007907
NW_001517906	XP_001007909
NW_001517907	XP_001007910
NW_001517908	XP_001007911
NW_001517909	XP_001007912
NW_001517910	XP_001007914
NW_001517911	XP_001007915
NW_001517912	XP_001007916
NW_001517913	XP_001007917
NW_001517914	XP_001007918
NW_001517915	XP_001007919
NW_001517916	XP_001007920
NW_001517917	XP_001007922
NW_001517918	XP_001007923
NW_001517919	XP_001007924
NW_001517920	XP_001007927
NW_001517921	XP_001007929
NW_001517922	XP_001007930
NW_001517923	XP_001007932
NW_001517924	XP_001007934
NW_001517925	XP_001007935
NW_001517926	XP_001007936
NW_001517927	XP_001007937
NW_001517928	XP_001007938
NW_001517929	XP_001007940
NW_001517930	XP_001007941
NW_001517931	XP_001007942
NW_001517932	XP_001007943
NW_001517933	XP_001007945
NW_001517934	XP_001007947
NW_001517935	XP_001007948
NW_001517936	XP_001007949
NW_001517937	XP_001007950
NW_001517938	XP_001007951
NW_001517939	XP_001007952
NW_001517940	XP_001007953
NW_001517941	XP_001007954
NW_001517942	XP_001007955
NW_001517943	XP_001007956
NW_001517944	XP_001007958
NW_001517945	XP_001007959
NW_001517946	XP_001007960
NW_001517947	XP_001007961
NW_001517948	XP_001007962
NW_001517949	XP_001007963
NW_001517950	XP_001007964
NW_001517951	XP_001007965
NW_001517952	XP_001007966
NW_001517953	XP_001007967
NW_001517954	XP_001007968
NW_001517955	XP_001007969
NW_001517956	XP_001007970
NW_001517957	XP_001007971
NW_001517958	XP_001007972
NW_001517959	XP_001007975
NW_001517960	XP_001007978
NW_001517961	XP_001007981
NW_001517962	XP_001007982
NW_001517963	XP_001007983
NW_001517964	XP_001007984
NW_001517965	XP_001007985
NW_001517966	XP_001007987
NW_001517967	XP_001007988
NW_001517968	XP_001007989
NW_001517969	XP_001007990
NW_001517970	XP_001007991
NW_001517971	XP_001007992
NW_001517972	XP_001007993
NW_001517973	XP_001007995
NW_001517974	XP_001007996
NW_001517975	XP_001007997
NW_001517976	XP_001007998
NW_001517977	XP_001007999
NW_001517978	XP_001008000
NW_001517979	XP_001008001
NW_001517980	XP_001008002
NW_001517981	XP_001008003
NW_001517982	XP_001008004
NW_001517983	XP_001008010
NW_001517984	XP_001008011
NW_001517985	XP_001008012
NW_001517986	XP_001008014
NW_001517987	XP_001008016
NW_001517988	XP_001008017
NW_001517989	XP_001008018
NW_001517990	XP_001008019
NW_001517991	XP_001008020
NW_001517992	XP_001008021
NW_001517993	XP_001008022
NW_001517994	XP_001008023
NW_001517995	XP_001008024
NW_001517996	XP_001008026
NW_001517997	XP_001008028
NW_001517998	XP_001008039
NW_001517999	XP_001008040
NW_001518000	XP_001008043
NW_001518001	XP_001008044
NW_001518002	XP_001008045
NW_001518003	XP_001008047
NW_001518004	XP_001008050
NW_001518005	XP_001008052
NW_001518006	XP_001008053
NW_001518007	XP_001008054
NW_001518008	XP_001008055
NW_001518009	XP_001008056
NW_001518010	XP_001008058
NW_001518011	XP_001008059
NW_001518012	XP_001008060
NW_001518013	XP_001008062
NW_001518014	XP_001008063
NW_001518015	XP_001008064
NW_001518016	XP_001008065
NW_001518017	XP_001008066
NW_001518018	XP_001008067
NW_001518019	XP_001008068
NW_001518020	XP_001008069
NW_001518021	XP_001008070
NW_001518022	XP_001008071
NW_001518023	XP_001008073
NW_001518024	XP_001008079
NW_001518025	XP_001008082
NW_001518026	XP_001008083
NW_001518027	XP_001008084
NW_001518028	XP_001008085
NW_001518029	XP_001008086
NW_001518030	XP_001008087
NW_001518031	XP_001008088
NW_001518032	XP_001008089
NW_001518033	XP_001008090
NW_001518034	XP_001008092
NW_001518035	XP_001008093
NW_001518036	XP_001008094
NW_001518037	XP_001008095
NW_001518038	XP_001008096
NW_001518039	XP_001008097
NW_001518040	XP_001008098
NW_001518041	XP_001008099
NW_001518042	XP_001008100
NW_001518043	XP_001008101
NW_001518044	XP_001008102
NW_001518045	XP_001008103
NW_001518046	XP_001008104
NW_001518047	XP_001008105
NW_001518048	XP_001008106
NW_001518049	XP_001008107
NW_001518050	XP_001008108
NW_001518051	XP_001008110
NW_001518052	XP_001008111
NW_001518053	XP_001008112
NW_001518054	XP_001008113
NW_001518055	XP_001008114
NW_001518056	XP_001008115
NW_001518057	XP_001008116
NW_001518058	XP_001008117
NW_001518059	XP_001008119
NW_001518060	XP_001008120
NW_001518061	XP_001008121
NW_001518062	XP_001008123
NW_001518063	XP_001008124
NW_001518064	XP_001008125
NW_001518065	XP_001008126
NW_001518066	XP_001008127
NW_001518067	XP_001008128
NW_001518068	XP_001008129
NW_001518069	XP_001008130
NW_001518070	XP_001008131
NW_001518071	XP_001008132
NW_001518072	XP_001008133
NW_001518073	XP_001008134
NW_001518074	XP_001008135
NW_001518075	XP_001008136
NW_001518076	XP_001008139
NW_001518077	XP_001008141
NW_001518078	XP_001008142
NW_001518079	XP_001008143
NW_001518080	XP_001008144
NW_001518081	XP_001008145
NW_001518082	XP_001008146
NW_001518083	XP_001008148
NW_001518084	XP_001008149
NW_001518085	XP_001008151
NW_001518086	XP_001008152
NW_001518087	XP_001008153
NW_001518088	XP_001008155
NW_001518089	XP_001008157
NW_001518090	XP_001008158
NW_001518091	XP_001008160
NW_001518092	XP_001008161
NW_001518093	XP_001008162
NW_001518094	XP_001008163
NW_001518095	XP_001008164
NW_001518096	XP_001008165
NW_001518097	XP_001008168
NW_001518098	XP_001008170
NW_001518099	XP_001008172
NW_001518100	XP_001008173
NW_001518101	XP_001008176
NW_001518102	XP_001008177
NW_001518103	XP_001008178
NW_001518104	XP_001008179
NW_001518105	XP_001008181
NW_001518106	XP_001008182
NW_001518107	XP_001008184
NW_001518108	XP_001008185
NW_001518109	XP_001008186
NW_001518110	XP_001008187
NW_001518111	XP_001008188
NW_001518112	XP_001008189
NW_001518113	XP_001008191
NW_001518114	XP_001008192
NW_001518115	XP_001008193
NW_001518116	XP_001008194
NW_001518117	XP_001008195
NW_001518118	XP_001008196
NW_001518119	XP_001008197
NW_001518120	XP_001008198
NW_001518121	XP_001008200
NW_001518122	XP_001008201
NW_001518123	XP_001008202
NW_001518124	XP_001008203
NW_001518125	XP_001008204
NW_001518126	XP_001008206
NW_001518127	XP_001008207
NW_001518128	XP_001008208
NW_001518129	XP_001008210
NW_001518130	XP_001008212
NW_001518131	XP_001008213
NW_001518132	XP_001008214
NW_001518133	XP_001008216
NW_001518134	XP_001008217
NW_001518135	XP_001008218
NW_001518136	XP_001008219
NW_001518137	XP_001008223
NW_001518138	XP_001008224
NW_001518139	XP_001008225
NW_001518140	XP_001008226
NW_001518141	XP_001008227
NW_001518142	XP_001008228
NW_001518143	XP_001008229
NW_001518144	XP_001008230
NW_001518145	XP_001008232
NW_001518146	XP_001008233
NW_001518147	XP_001008234
NW_001518148	XP_001008235
NW_001518149	XP_001008236
NW_001518150	XP_001008239
NW_001518151	XP_001008240
NW_001518152	XP_001008241
NW_001518153	XP_001008242
NW_001518154	XP_001008243
NW_001518155	XP_001008244
NW_001518156	XP_001008245
NW_001518157	XP_001008246
NW_001518158	XP_001008249
NW_001518159	XP_001008250
NW_001518160	XP_001008251
NW_001518161	XP_001008252
NW_001518162	XP_001008253
NW_001518163	XP_001008255
NW_001518164	XP_001008256
NW_001518165	XP_001008257
NW_001518166	XP_001008259
NW_001518167	XP_001008260
NW_001518168	XP_001008261
NW_001518169	XP_001008262
NW_001518170	XP_001008263
NW_001518171	XP_001008264
NW_001518172	XP_001008265
NW_001518173	XP_001008266
NW_001518174	XP_001008267
NW_001518175	XP_001008268
NW_001518176	XP_001008269
NW_001518177	XP_001008270
NW_001518178	XP_001008273
NW_001518179	XP_001008274
NW_001518180	XP_001008275
NW_001518181	XP_001008276
NW_001518182	XP_001008277
NW_001518183	XP_001008278
NW_001518184	XP_001008279
NW_001518185	XP_001008280
NW_001518186	XP_001008281
NW_001518187	XP_001008283
NW_001518188	XP_001008286
NW_001518189	XP_001008287
NW_001518190	XP_001008288
NW_001518191	XP_001008289
NW_001518192	XP_001008290
NW_001518193	XP_001008291
NW_001518194	XP_001008292
NW_001518195	XP_001008293
NW_001518196	XP_001008294
NW_001518197	XP_001008295
NW_001518198	XP_001008296
NW_001518199	XP_001008297
NW_001518200	XP_001008298
NW_001518201	XP_001008299
NW_001518202	XP_001008301
NW_001518203	XP_001008302
NW_001518204	XP_001008303
NW_001518205	XP_001008304
NW_001518206	XP_001008306
NW_001518207	XP_001008307
NW_001518208	XP_001008308
NW_001518209	XP_001008309
NW_001518210	XP_001008310
NW_001518211	XP_001008312
NW_001518212	XP_001008313
NW_001518213	XP_001008315
NW_001518214	XP_001008316
NW_001518215	XP_001008317
NW_001518216	XP_001008318
NW_001518217	XP_001008320
NW_001518218	XP_001008322
NW_001518219	XP_001008323
NW_001518220	XP_001008325
NW_001518221	XP_001008326
NW_001518222	XP_001008327
NW_001518223	XP_001008328
NW_001518224	XP_001008329
NW_001518225	XP_001008330
NW_001518226	XP_001008331
NW_001518227	XP_001008332
NW_001518228	XP_001008333
NW_001518229	XP_001008334
NW_001518230	XP_001008336
NW_001518231	XP_001008337
NW_001518232	XP_001008338
NW_001518233	XP_001008339
NW_001518234	XP_001008340
NW_001518235	XP_001008341
NW_001518236	XP_001008342
NW_001518237	XP_001008343
NW_001518238	XP_001008344
NW_001518239	XP_001008346
NW_001518240	XP_001008349
NW_001518241	XP_001008350
NW_001518242	XP_001008351
NW_001518243	XP_001008352
NW_001518244	XP_001008354
NW_001518245	XP_001008355
NW_001518246	XP_001008356
NW_001518247	XP_001008357
NW_001518248	XP_001008358
NW_001518249	XP_001008359
NW_001518250	XP_001008360
NW_001518251	XP_001008361
NW_001518252	XP_001008368
NW_001518253	XP_001008369
NW_001518254	XP_001008371
NW_001518255	XP_001008372
NW_001518256	XP_001008373
NW_001518257	XP_001008374
NW_001518258	XP_001008375
NW_001518259	XP_001008377
NW_001518260	XP_001008378
NW_001518261	XP_001008379
NW_001518262	XP_001008380
NW_001518263	XP_001008381
NW_001518264	XP_001008382
NW_001518265	XP_001008384
NW_001518266	XP_001008385
NW_001518267	XP_001008386
NW_001518268	XP_001008387
NW_001518269	XP_001008388
NW_001518270	XP_001008389
NW_001518271	XP_001008392
NW_001518272	XP_001008397
NW_001518273	XP_001008400
NW_001518274	XP_001008401
NW_001518275	XP_001008402
NW_001518276	XP_001008403
NW_001518277	XP_001008404
NW_001518278	XP_001008405
NW_001518279	XP_001008407
NW_001518280	XP_001008408
NW_001518281	XP_001008410
NW_001518282	XP_001008411
NW_001518283	XP_001008412
NW_001518284	XP_001008413
NW_001518285	XP_001008415
NW_001518286	XP_001008416
NW_001518287	XP_001008418
NW_001518288	XP_001008420
NW_001518289	XP_001008422
NW_001518290	XP_001008423
NW_001518291	XP_001008424
NW_001518292	XP_001008425
NW_001518293	XP_001008426
NW_001518294	XP_001008427
NW_001518295	XP_001008428
NW_001518296	XP_001008430
NW_001518297	XP_001008431
NW_001518298	XP_001008432
NW_001518299	XP_001008433
NW_001518300	XP_001008434
NW_001518301	XP_001008437
NW_001518302	XP_001008438
NW_001518303	XP_001008439
NW_001518304	XP_001008440
NW_001518305	XP_001008441
NW_001518306	XP_001008442
NW_001518307	XP_001008443
NW_001518308	XP_001008444
NW_001518309	XP_001008445
NW_001518310	XP_001008447
NW_001518311	XP_001008448
NW_001518312	XP_001008449
NW_001518313	XP_001008450
NW_001518314	XP_001008452
NW_001518315	XP_001008460
NW_001518316	XP_001008462
NW_001518317	XP_001008463
NW_001518318	XP_001008464
NW_001518319	XP_001008465
NW_001518320	XP_001008466
NW_001518321	XP_001008467
NW_001518322	XP_001008469
NW_001518323	XP_001008471
NW_001518324	XP_001008472
NW_001518325	XP_001008473
NW_001518326	XP_001008474
NW_001518327	XP_001008475
NW_001518328	XP_001008477
NW_001518329	XP_001008478
NW_001518330	XP_001008479
NW_001518331	XP_001008480
NW_001518332	XP_001008481
NW_001518333	XP_001008484
NW_001518334	XP_001008485
NW_001518335	XP_001008486
NW_001518336	XP_001008487
NW_001518337	XP_001008488
NW_001518338	XP_001008489
NW_001518339	XP_001008491
NW_001518340	XP_001008492
NW_001518341	XP_001008494
NW_001518342	XP_001008495
NW_001518343	XP_001008496
NW_001518344	XP_001008497
NW_001518345	XP_001008498
NW_001518346	XP_001008499
NW_001518347	XP_001008501
NW_001518348	XP_001008503
NW_001518349	XP_001008504
NW_001518350	XP_001008505
NW_001518351	XP_001008506
NW_001518352	XP_001008507
NW_001518353	XP_001008508
NW_001518354	XP_001008509
NW_001518355	XP_001008510
NW_001518356	XP_001008511
NW_001518357	XP_001008512
NW_001518358	XP_001008513
NW_001518359	XP_001008514
NW_001518360	XP_001008515
NW_001518361	XP_001008516
NW_001518362	XP_001008517
NW_001518363	XP_001008518
NW_001518364	XP_001008519
NW_001518365	XP_001008520
NW_001518366	XP_001008521
NW_001518367	XP_001008523
NW_001518368	XP_001008524
NW_001518369	XP_001008525
NW_001518370	XP_001008526
NW_001518371	XP_001008527
NW_001518372	XP_001008528
NW_001518373	XP_001008530
NW_001518374	XP_001008531
NW_001518375	XP_001008532
NW_001518376	XP_001008534
NW_001518377	XP_001008540
NW_001518378	XP_001008542
NW_001518379	XP_001008543
NW_001518380	XP_001008545
NW_001518381	XP_001008546
NW_001518382	XP_001008547
NW_001518383	XP_001008550
NW_001518384	XP_001008551
NW_001518385	XP_001008553
NW_001518386	XP_001008554
NW_001518387	XP_001008555
NW_001518388	XP_001008557
NW_001518389	XP_001008559
NW_001518390	XP_001008560
NW_001518391	XP_001008561
NW_001518392	XP_001008564
NW_001518393	XP_001008565
NW_001518394	XP_001008566
NW_001518395	XP_001008567
NW_001518396	XP_001008568
NW_001518397	XP_001008569
NW_001518398	XP_001008570
NW_001518399	XP_001008571
NW_001518400	XP_001008572
NW_001518401	XP_001008573
NW_001518402	XP_001008576
NW_001518403	XP_001008579
NW_001518404	XP_001008588
NW_001518405	XP_001008591
NW_001518406	XP_001008592
NW_001518407	XP_001008593
NW_001518408	XP_001008594
NW_001518409	XP_001008595
NW_001518410	XP_001008599
NW_001518411	XP_001008601
NW_001518412	XP_001008602
NW_001518413	XP_001008603
NW_001518414	XP_001008604
NW_001518415	XP_001008605
NW_001518416	XP_001008606
NW_001518417	XP_001008608
NW_001518418	XP_001008609
NW_001518419	XP_001008610
NW_001518420	XP_001008611
NW_001518421	XP_001008612
NW_001518422	XP_001008615
NW_001518423	XP_001008616
NW_001518424	XP_001008617
NW_001518425	XP_001008618
NW_001518426	XP_001008619
NW_001518427	XP_001008620
NW_001518428	XP_001008621
NW_001518429	XP_001008622
NW_001518430	XP_001008623
NW_001518431	XP_001008624
NW_001518432	XP_001008625
NW_001518433	XP_001008626
NW_001518434	XP_001008628
NW_001518435	XP_001008630
NW_001518436	XP_001008631
NW_001518437	XP_001008632
NW_001518438	XP_001008633
NW_001518439	XP_001008634
NW_001518440	XP_001008637
NW_001518441	XP_001008638
NW_001518442	XP_001008639
NW_001518443	XP_001008640
NW_001518444	XP_001008642
NW_001518445	XP_001008643
NW_001518446	XP_001008644
NW_001518447	XP_001008646
NW_001518448	XP_001008647
NW_001518449	XP_001008648
NW_001518450	XP_001008649
NW_001518451	XP_001008650
NW_001518452	XP_001008651
NW_001518453	XP_001008653
NW_001518454	XP_001008654
NW_001518455	XP_001008655
NW_001518456	XP_001008656
NW_001518457	XP_001008658
NW_001518458	XP_001008659
NW_001518459	XP_001008663
NW_001518460	XP_001008666
NW_001518461	XP_001008667
NW_001518462	XP_001008669
NW_001518463	XP_001008670
NW_001518464	XP_001008671
NW_001518465	XP_001008675
NW_001518466	XP_001008676
NW_001518467	XP_001008677
NW_001518468	XP_001008678
NW_001518469	XP_001008679
NW_001518470	XP_001008680
NW_001518471	XP_001008681
NW_001518472	XP_001008682
NW_001518473	XP_001008683
NW_001518474	XP_001008684
NW_001518475	XP_001008685
NW_001518476	XP_001008686
NW_001518477	XP_001008687
NW_001518478	XP_001008688
NW_001518479	XP_001008689
NW_001518480	XP_001008690
NW_001518481	XP_001008691
NW_001518482	XP_001008692
NW_001518483	XP_001008693
NW_001518484	XP_001008694
NW_001518485	XP_001008696
NW_001518486	XP_001008697
NW_001518487	XP_001008699
NW_001518488	XP_001008700
NW_001518489	XP_001008701
NW_001518490	XP_001008702
NW_001518491	XP_001008703
NW_001518492	XP_001008705
NW_001518493	XP_001008706
NW_001518494	XP_001008708
NW_001518495	XP_001008709
NW_001518496	XP_001008710
NW_001518497	XP_001008711
NW_001518498	XP_001008712
NW_001518499	XP_001008714
NW_001518500	XP_001008715
NW_001518501	XP_001008716
NW_001518502	XP_001008717
NW_001518503	XP_001008719
NW_001518504	XP_001008720
NW_001518505	XP_001008721
NW_001518506	XP_001008722
NW_001518507	XP_001008723
NW_001518508	XP_001008725
NW_001518509	XP_001008726
NW_001518510	XP_001008727
NW_001518511	XP_001008728
NW_001518512	XP_001008729
NW_001518513	XP_001008730
NW_001518514	XP_001008731
NW_001518515	XP_001008732
NW_001518516	XP_001008733
NW_001518517	XP_001008734
NW_001518518	XP_001008736
NW_001518519	XP_001008737
NW_001518520	XP_001008738
NW_001518521	XP_001008739
NW_001518522	XP_001008740
NW_001518523	XP_001008741
NW_001518524	XP_001008743
NW_001518525	XP_001008744
NW_001518526	XP_001008745
NW_001518527	XP_001008746
NW_001518528	XP_001008747
NW_001518529	XP_001008749
NW_001518530	XP_001008750
NW_001518531	XP_001008751
NW_001518532	XP_001008752
NW_001518533	XP_001008753
NW_001518534	XP_001008754
NW_001518535	XP_001008755
NW_001518536	XP_001008756
NW_001518537	XP_001008757
NW_001518538	XP_001008759
NW_001518539	XP_001008760
NW_001518540	XP_001008761
NW_001518541	XP_001008763
NW_001518542	XP_001008764
NW_001518543	XP_001008765
NW_001518544	XP_001008767
NW_001518545	XP_001008769
NW_001518546	XP_001008772
NW_001518547	XP_001008776
NW_001518548	XP_001008777
NW_001518549	XP_001008778
NW_001518550	XP_001008779
NW_001518551	XP_001008780
NW_001518552	XP_001008781
NW_001518553	XP_001008782
NW_001518554	XP_001008783
NW_001518555	XP_001008784
NW_001518556	XP_001008785
NW_001518557	XP_001008786
NW_001518558	XP_001008787
NW_001518559	XP_001008788
NW_001518560	XP_001008790
NW_001518561	XP_001008791
NW_001518562	XP_001008792
NW_001518563	XP_001008793
NW_001518564	XP_001008794
NW_001518565	XP_001008795
NW_001518566	XP_001008796
NW_001518567	XP_001008797
NW_001518568	XP_001008798
NW_001518569	XP_001008799
NW_001518570	XP_001008800
NW_001518571	XP_001008802
NW_001518572	XP_001008803
NW_001518573	XP_001008804
NW_001518574	XP_001008805
NW_001518575	XP_001008806
NW_001518576	XP_001008807
NW_001518577	XP_001008808
NW_001518578	XP_001008809
NW_001518579	XP_001008810
NW_001518580	XP_001008811
NW_001518581	XP_001008812
NW_001518582	XP_001008814
NW_001518583	XP_001008820
NW_001518584	XP_001008821
NW_001518585	XP_001008822
NW_001518586	XP_001008823
NW_001518587	XP_001008824
NW_001518588	XP_001008825
NW_001518589	XP_001008826
NW_001518590	XP_001008827
NW_001518591	XP_001008828
NW_001518592	XP_001008830
NW_001518593	XP_001008831
NW_001518594	XP_001008832
NW_001518595	XP_001008833
NW_001518596	XP_001008835
NW_001518597	XP_001008836
NW_001518598	XP_001008837
NW_001518599	XP_001008840
NW_001518600	XP_001008841
NW_001518601	XP_001008842
NW_001518602	XP_001008844
NW_001518603	XP_001008845
NW_001518604	XP_001008846
NW_001518605	XP_001008847
NW_001518606	XP_001008848
NW_001518607	XP_001008850
NW_001518608	XP_001008854
NW_001518609	XP_001008855
NW_001518610	XP_001008856
NW_001518611	XP_001008857
NW_001518612	XP_001008858
NW_001518613	XP_001008859
NW_001518614	XP_001008860
NW_001518615	XP_001008861
NW_001518616	XP_001008862
NW_001518617	XP_001008863
NW_001518618	XP_001008864
NW_001518619	XP_001008865
NW_001518620	XP_001008867
NW_001518621	XP_001008868
NW_001518622	XP_001008869
NW_001518623	XP_001008870
NW_001518624	XP_001008872
NW_001518625	XP_001008873
NW_001518626	XP_001008875
NW_001518627	XP_001008876
NW_001518628	XP_001008877
NW_001518629	XP_001008878
NW_001518630	XP_001008879
NW_001518631	XP_001008880
NW_001518632	XP_001008883
NW_001518633	XP_001008884
NW_001518634	XP_001008885
NW_001518635	XP_001008886
NW_001518636	XP_001008887
NW_001518637	XP_001008889
NW_001518638	XP_001008892
NW_001518639	XP_001008893
NW_001518640	XP_001008894
NW_001518641	XP_001008895
NW_001518642	XP_001008896
NW_001518643	XP_001008898
NW_001518644	XP_001008899
NW_001518645	XP_001008900
NW_001518646	XP_001008901
NW_001518647	XP_001008903
NW_001518648	XP_001008905
NW_001518649	XP_001008906
NW_001518650	XP_001008908
NW_001518651	XP_001008910
NW_001518652	XP_001008911
NW_001518653	XP_001008919
NW_001518654	XP_001008920
NW_001518655	XP_001008922
NW_001518656	XP_001008925
NW_001518657	XP_001008926
NW_001518658	XP_001008927
NW_001518659	XP_001008935
NW_001518660	XP_001008938
NW_001518661	XP_001008939
NW_001518662	XP_001008940
NW_001518663	XP_001008941
NW_001518664	XP_001008942
NW_001518665	XP_001008943
NW_001518666	XP_001008944
NW_001518667	XP_001008946
NW_001518668	XP_001008947
NW_001518669	XP_001008948
NW_001518670	XP_001008949
NW_001518671	XP_001008951
NW_001518672	XP_001008952
NW_001518673	XP_001008953
NW_001518674	XP_001008955
NW_001518675	XP_001008958
NW_001518676	XP_001008959
NW_001518677	XP_001008961
NW_001518678	XP_001008963
NW_001518679	XP_001008964
NW_001518680	XP_001008966
NW_001518681	XP_001008972
NW_001518682	XP_001008974
NW_001518683	XP_001008975
NW_001518684	XP_001008977
NW_001518685	XP_001008978
NW_001518686	XP_001008979
NW_001518687	XP_001008983
NW_001518688	XP_001008984
NW_001518689	XP_001008985
NW_001518690	XP_001008986
NW_001518691	XP_001008987
NW_001518692	XP_001008988
NW_001518693	XP_001008990
NW_001518694	XP_001008991
NW_001518695	XP_001008992
NW_001518696	XP_001008993
NW_001518697	XP_001008994
NW_001518698	XP_001008995
NW_001518699	XP_001008997
NW_001518700	XP_001009000
NW_001518701	XP_001009001
NW_001518702	XP_001009002
NW_001518703	XP_001009004
NW_001518704	XP_001009005
NW_001518705	XP_001009006
NW_001518706	XP_001009007
NW_001518707	XP_001009008
NW_001518708	XP_001009009
NW_001518709	XP_001009010
NW_001518710	XP_001009012
NW_001518711	XP_001009013
NW_001518712	XP_001009014
NW_001518713	XP_001009015
NW_001518714	XP_001009016
NW_001518715	XP_001009017
NW_001518716	XP_001009018
NW_001518717	XP_001009019
NW_001518718	XP_001009020
NW_001518719	XP_001009023
NW_001518720	XP_001009024
NW_001518721	XP_001009025
NW_001518722	XP_001009027
NW_001518723	XP_001009028
NW_001518724	XP_001009029
NW_001518725	XP_001009030
NW_001518726	XP_001009031
NW_001518727	XP_001009032
NW_001518728	XP_001009033
NW_001518729	XP_001009034
NW_001518730	XP_001009035
NW_001518731	XP_001009037
NW_001518732	XP_001009038
NW_001518733	XP_001009040
NW_001518734	XP_001009041
NW_001518735	XP_001009042
NW_001518736	XP_001009043
NW_001518737	XP_001009044
NW_001518738	XP_001009045
NW_001518739	XP_001009046
NW_001518740	XP_001009047
NW_001518741	XP_001009048
NW_001518742	XP_001009049
NW_001518743	XP_001009050
NW_001518744	XP_001009052
NW_001518745	XP_001009054
NW_001518746	XP_001009056
NW_001518747	XP_001009057
NW_001518748	XP_001009058
NW_001518749	XP_001009059
NW_001518750	XP_001009060
NW_001518751	XP_001009061
NW_001518752	XP_001009062
NW_001518753	XP_001009063
NW_001518754	XP_001009064
NW_001518755	XP_001009065
NW_001518756	XP_001009066
NW_001518757	XP_001009067
NW_001518758	XP_001009069
NW_001518759	XP_001009070
NW_001518760	XP_001009071
NW_001518761	XP_001009072
NW_001518762	XP_001009073
NW_001518763	XP_001009074
NW_001518764	XP_001009078
NW_001518765	XP_001009080
NW_001518766	XP_001009081
NW_001518767	XP_001009082
NW_001518768	XP_001009083
NW_001518769	XP_001009085
NW_001518770	XP_001009086
NW_001518771	XP_001009087
NW_001518772	XP_001009088
NW_001518773	XP_001009089
NW_001518774	XP_001009090
NW_001518775	XP_001009091
NW_001518776	XP_001009092
NW_001518777	XP_001009093
NW_001518778	XP_001009094
NW_001518779	XP_001009095
NW_001518780	XP_001009096
NW_001518781	XP_001009097
NW_001518782	XP_001009098
NW_001518783	XP_001009099
NW_001518784	XP_001009100
NW_001518785	XP_001009101
NW_001518786	XP_001009102
NW_001518787	XP_001009104
NW_001518788	XP_001009106
NW_001518789	XP_001009107
NW_001518790	XP_001009109
NW_001518791	XP_001009111
NW_001518792	XP_001009112
NW_001518793	XP_001009115
NW_001518794	XP_001009116
NW_001518795	XP_001009117
NW_001518796	XP_001009118
NW_001518797	XP_001009119
NW_001518798	XP_001009121
NW_001518799	XP_001009122
NW_001518800	XP_001009123
NW_001518801	XP_001009124
NW_001518802	XP_001009126
NW_001518803	XP_001009127
NW_001518804	XP_001009128
NW_001518805	XP_001009129
NW_001518806	XP_001009130
NW_001518807	XP_001009131
NW_001518808	XP_001009132
NW_001518809	XP_001009133
NW_001518810	XP_001009134
NW_001518811	XP_001009135
NW_001518812	XP_001009136
NW_001518813	XP_001009139
NW_001518814	XP_001009143
NW_001518815	XP_001009144
NW_001518816	XP_001009145
NW_001518817	XP_001009147
NW_001518818	XP_001009148
NW_001518819	XP_001009151
NW_001518820	XP_001009152
NW_001518821	XP_001009153
NW_001518822	XP_001009154
NW_001518823	XP_001009155
NW_001518824	XP_001009156
NW_001518825	XP_001009157
NW_001518826	XP_001009158
NW_001518827	XP_001009161
NW_001518828	XP_001009162
NW_001518829	XP_001009163
NW_001518830	XP_001009164
NW_001518831	XP_001009165
NW_001518832	XP_001009166
NW_001518833	XP_001009167
NW_001518834	XP_001009172
NW_001518835	XP_001009173
NW_001518836	XP_001009174
NW_001518837	XP_001009175
NW_001518838	XP_001009176
NW_001518839	XP_001009178
NW_001518840	XP_001009179
NW_001518841	XP_001009180
NW_001518842	XP_001009181
NW_001518843	XP_001009182
NW_001518844	XP_001009183
NW_001518845	XP_001009184
NW_001518846	XP_001009185
NW_001518847	XP_001009186
NW_001518848	XP_001009188
NW_001518849	XP_001009190
NW_001518850	XP_001009191
NW_001518851	XP_001009194
NW_001518852	XP_001009195
NW_001518853	XP_001009196
NW_001518854	XP_001009197
NW_001518855	XP_001009198
NW_001518856	XP_001009199
NW_001518857	XP_001009200
NW_001518858	XP_001009201
NW_001518859	XP_001009202
NW_001518860	XP_001009203
NW_001518861	XP_001009204
NW_001518862	XP_001009206
NW_001518863	XP_001009208
NW_001518864	XP_001009209
NW_001518865	XP_001009212
NW_001518866	XP_001009213
NW_001518867	XP_001009217
NW_001518868	XP_001009218
NW_001518869	XP_001009219
NW_001518870	XP_001009221
NW_001518871	XP_001009222
NW_001518872	XP_001009223
NW_001518873	XP_001009224
NW_001518874	XP_001009225
NW_001518875	XP_001009226
NW_001518876	XP_001009227
NW_001518877	XP_001009228
NW_001518878	XP_001009229
NW_001518879	XP_001009232
NW_001518880	XP_001009233
NW_001518881	XP_001009234
NW_001518882	XP_001009235
NW_001518883	XP_001009236
NW_001518884	XP_001009237
NW_001518885	XP_001009238
NW_001518886	XP_001009239
NW_001518887	XP_001009240
NW_001518888	XP_001009241
NW_001518889	XP_001009242
NW_001518890	XP_001009243
NW_001518891	XP_001009244
NW_001518892	XP_001009245
NW_001518893	XP_001009246
NW_001518894	XP_001009247
NW_001518895	XP_001009248
NW_001518896	XP_001009249
NW_001518897	XP_001009250
NW_001518898	XP_001009251
NW_001518899	XP_001009252
NW_001518900	XP_001009253
NW_001518901	XP_001009254
NW_001518902	XP_001009255
NW_001518903	XP_001009256
NW_001518904	XP_001009257
NW_001518905	XP_001009259
NW_001518906	XP_001009260
NW_001518907	XP_001009262
NW_001518908	XP_001009263
NW_001518909	XP_001009266
NW_001518910	XP_001009267
NW_001518911	XP_001009270
NW_001518912	XP_001009271
NW_001518913	XP_001009272
NW_001518914	XP_001009273
NW_001518915	XP_001009274
NW_001518916	XP_001009275
NW_001518917	XP_001009277
NW_001518918	XP_001009278
NW_001518919	XP_001009279
NW_001518920	XP_001009280
NW_001518921	XP_001009282
NW_001518922	XP_001009284
NW_001518923	XP_001009285
NW_001518924	XP_001009286
NW_001518925	XP_001009287
NW_001518926	XP_001009290
NW_001518927	XP_001009291
NW_001518928	XP_001009292
NW_001518929	XP_001009293
NW_001518930	XP_001009294
NW_001518931	XP_001009295
NW_001518932	XP_001009296
NW_001518933	XP_001009297
NW_001518934	XP_001009298
NW_001518935	XP_001009299
NW_001518936	XP_001009300
NW_001518937	XP_001009301
NW_001518938	XP_001009302
NW_001518939	XP_001009303
NW_001518940	XP_001009304
NW_001518941	XP_001009305
NW_001518942	XP_001009306
NW_001518943	XP_001009307
NW_001518944	XP_001009308
NW_001518945	XP_001009309
NW_001518946	XP_001009310
[truncated: 419,525+ more rows]

## Sheet: Plants
GenBank accession number (genomes)	GenBank accession number (proteomes)
NC_000932	NP_001310730
NC_001320	NP_001310731
NC_001638	NP_001310732
NC_001751	NP_001310733
NC_002202	NP_001310734
NC_003070	NP_001310735
NC_003071	NP_001310736
NC_003074	NP_001310737
NC_003075	NP_001310738
NC_003076	NP_001310739
NC_005353	NP_001310740
NC_009355	NP_001310741
NC_009356	NP_001310742
NC_009357	NP_001310743
NC_009358	NP_001310744
NC_009359	NP_001310745
NC_009360	NP_001310746
NC_009361	NP_001310747
NC_009362	NP_001310748
NC_009363	NP_001310749
NC_009364	NP_001310750
NC_009365	NP_001310751
NC_009366	NP_001310752
NC_009367	NP_001310753
NC_009368	NP_001310754
NC_009369	NP_001310755
NC_009370	NP_001310756
NC_009371	NP_001310757
NC_009372	NP_001310758
NC_009373	NP_001310759
NC_009374	NP_001310760
NC_009375	NP_001310761
NC_010127	NP_001310762
NC_010128	NP_001310763
NC_010129	NP_001310764
NC_010130	NP_001310765
NC_010131	NP_001310767
NC_010132	NP_001310768
NC_010133	NP_001310769
NC_010134	NP_044545
NC_010135	NP_044546
NC_010136	NP_044547
NC_010137	NP_044548
NC_010138	NP_044549
NC_010139	NP_044550
NC_010140	NP_044551
NC_010141	NP_044552
NC_010142	NP_044553
NC_010143	NP_044554
NC_010144	NP_044555
NC_010145	NP_044556
NC_010146	NP_044557
NC_011033	NP_044558
NC_012575	NP_044559
NC_012643	NP_044560
NC_013038	NP_044561
NC_013039	NP_044562
NC_013040	NP_044563
NC_013041	NP_044564
NC_013042	NP_044565
NC_013043	NP_044566
NC_013044	NP_044567
NC_013045	NP_044568
NC_013046	NP_044569
NC_013047	NP_044570
NC_013048	NP_050660
NC_013049	NP_050661
NC_013050	NP_050662
NC_013051	NP_050663
NC_013052	NP_050664
NC_013053	NP_050665
NC_013054	NP_050666
NC_023273	NP_050667
NC_023990	NP_050668
NC_023991	NP_050669
NC_023992	NP_050670
NC_023993	NP_050671
NC_023994	NP_050672
NC_023995	NP_050673
NC_023996	NP_050674
NC_023997	NP_050675
NC_023998	NP_050676
NC_023999	NP_050677
NC_024000	NP_050678
NC_024001	NP_050679
NC_024002	NP_050680
NC_024003	NP_050681
NC_024004	NP_050682
NC_024005	NP_050683
NC_024006	NP_050684
NC_024007	NP_050685
NC_024008	NP_050686
NC_024811	NP_050687
NC_029256	NP_050688
NC_029257	NP_050689
NC_029258	NP_050690
NC_029259	NP_050691
NC_029260	NP_050692
NC_029261	NP_050693
NC_029262	NP_050694
NC_029263	NP_050695
NC_029264	NP_050696
NC_029265	NP_050697
NC_029266	NP_050698
NC_029267	NP_050699
NC_029855	NP_050700
NC_037304	NP_050701
NC_044370	NP_050702
NC_044371	NP_050703
NC_044372	NP_050704
NC_044373	NP_050705
NC_044374	NP_050706
NC_044375	NP_050707
NC_044376	NP_050708
NC_044377	NP_050709
NC_044378	NP_050710
NC_044379	NP_050711
NW_001842466	NP_050712
NW_001842467	NP_050713
NW_001842468	NP_050714
NW_001842469	NP_050715
NW_001842470	NP_050716
NW_001842471	NP_050717
NW_001842472	NP_050718
NW_001842473	NP_050719
NW_001842474	NP_050720
NW_001842475	NP_050721
NW_001842476	NP_050722
NW_001842477	NP_050723
NW_001842478	NP_050724
NW_001842479	NP_050725
NW_001842480	NP_050726
NW_001842481	NP_050727
NW_001842482	NP_050728
NW_001842483	NP_050729
NW_001842484	NP_050730
NW_001842485	NP_050731
NW_001842486	NP_050732
NW_001842487	NP_050733
NW_001842488	NP_050734
NW_001842489	NP_050735
NW_001842490	NP_050736
NW_001842491	NP_050737
NW_001842492	NP_050738
NW_001842493	NP_050739
NW_001842494	NP_050740
NW_001842495	NP_050741
NW_001842496	NP_050742
NW_001842497	NP_050743
NW_001842498	NP_050744
NW_001842499	NP_050745
NW_001842500	NP_050746
NW_001842501	NP_050747
NW_001842502	NP_050748
NW_001842503	NP_050749
NW_001842504	NP_050750
NW_001842505	NP_050751
NW_001842506	NP_050752
NW_001842507	NP_050753
NW_001842508	NP_050754
NW_001842509	NP_050755
NW_001842510	NP_050756
NW_001842511	NP_050757
NW_001842512	NP_050758
NW_001842513	NP_050759
NW_001842514	NP_050760
NW_001842515	NP_050761
NW_001842516	NP_050762
NW_001842517	NP_050763
NW_001842518	NP_050764
NW_001842519	NP_050765
NW_001842520	NP_050766
NW_001842521	NP_050767
NW_001842522	NP_050768
NW_001842523	NP_050769
NW_001842524	NP_050770
NW_001842525	NP_050771
NW_001842526	NP_050772
NW_001842527	NP_050773
NW_001842528	NP_050774
NW_001842529	NP_050775
NW_001842530	NP_050776
NW_001842531	NP_050777
NW_001842532	NP_050778
NW_001842533	NP_050779
NW_001842534	NP_050780
NW_001842535	NP_050781
NW_001842536	NP_050782
NW_001842537	NP_050783
NW_001842538	NP_050784
NW_001842539	NP_050785
NW_001842540	NP_050786
NW_001842541	NP_050787
NW_001842542	NP_050788
NW_001842543	NP_050789
NW_001842544	NP_050790
NW_001842545	NP_050791
NW_001842546	NP_050792
NW_001842547	NP_050793
NW_001842548	NP_050794
NW_001842549	NP_050795
NW_001842550	NP_050796
NW_001842551	NP_050797
NW_001842552	NP_050798
NW_001842553	NP_050799
NW_001842554	NP_050800
NW_001842555	NP_050801
NW_001842556	NP_050802
NW_001842557	NP_050803
NW_001842558	NP_050804
NW_001842559	NP_050805
NW_001842560	NP_050806
NW_001842561	NP_696964
NW_001842562	NP_696965
NW_001842563	NP_696966
NW_001842564	NP_696967
NW_001842565	NP_696968
NW_001842566	NP_696969
NW_001842567	NP_696970
NW_001842568	NP_696971
NW_001842569	NP_696972
NW_001842570	NP_696973
NW_001842571	NP_696974
NW_001842572	NP_696975
NW_001842573	NP_696976
NW_001842574	NP_696977
NW_001842575	NP_696978
NW_001842576	NP_696979
NW_001842577	NP_696980
NW_001842578	NP_696981
NW_001842579	NP_696982
NW_001842580	NP_696983
NW_001842581	NP_696984
NW_001842582	NP_696985
NW_001842583	NP_696986
NW_001842584	NP_696987
NW_001842585	NP_696988
NW_001842586	NP_696989
NW_001842587	NP_696990
NW_001842588	NP_696991
NW_001842589	NP_696992
NW_001842590	NP_696993
NW_001842591	NP_696994
NW_001842592	NP_696995
NW_001842593	XP_001006957
NW_001842594	XP_001006958
NW_001842595	XP_001006959
NW_001842596	XP_001006960
NW_001842597	XP_001006961
NW_001842598	XP_001006962
NW_001842599	XP_001006963
NW_001842600	XP_001006964
NW_001842601	XP_001006965
NW_001842602	XP_001006966
NW_001842603	XP_001006967
NW_001842604	XP_001006968
NW_001842605	XP_001006969
NW_001842606	XP_001006971
NW_001842607	XP_001006972
NW_001842608	XP_001006973
NW_001842609	XP_001006976
NW_001842610	XP_001006977
NW_001842611	XP_001006978
NW_001842612	XP_001006980
NW_001842613	XP_001006981
NW_001842614	XP_001006982
NW_001842615	XP_001006988
NW_001842616	XP_001006989
NW_001842617	XP_001006990
NW_001842618	XP_001006991
NW_001842619	XP_001006992
NW_001842620	XP_001006993
NW_001842621	XP_001006994
NW_001842622	XP_001006996
NW_001842623	XP_001006997
NW_001842624	XP_001006998
NW_001842625	XP_001007001
NW_001842626	XP_001007002
NW_001842627	XP_001007003
NW_001842628	XP_001007004
NW_001842629	XP_001007005
NW_001842630	XP_001007006
NW_001842631	XP_001007007
NW_001842632	XP_001007008
NW_001842633	XP_001007009
NW_001842634	XP_001007011
NW_001842635	XP_001007013
NW_001842636	XP_001007015
NW_001842637	XP_001007016
NW_001842638	XP_001007017
NW_001842639	XP_001007018
NW_001842640	XP_001007020
NW_001842641	XP_001007021
NW_001842642	XP_001007022
NW_001842643	XP_001007024
NW_001842644	XP_001007030
NW_001842645	XP_001007032
NW_001842646	XP_001007033
NW_001842647	XP_001007035
NW_001842648	XP_001007037
NW_001842649	XP_001007038
NW_001842650	XP_001007039
NW_001842651	XP_001007042
NW_001842652	XP_001007046
NW_001842653	XP_001007047
NW_001842654	XP_001007048
NW_001842655	XP_001007049
NW_001842656	XP_001007051
NW_001842657	XP_001007052
NW_001842658	XP_001007053
NW_001842659	XP_001007054
NW_001842660	XP_001007055
NW_001842661	XP_001007056
NW_001842662	XP_001007057
NW_001842663	XP_001007058
NW_001842664	XP_001007059
NW_001842665	XP_001007063
NW_001842666	XP_001007064
NW_001842667	XP_001007065
NW_001842668	XP_001007066
NW_001842669	XP_001007067
NW_001842670	XP_001007068
NW_001842671	XP_001007069
NW_001842672	XP_001007070
NW_001842673	XP_001007071
NW_001842674	XP_001007072
NW_001842675	XP_001007073
NW_001842676	XP_001007074
NW_001842677	XP_001007075
NW_001842678	XP_001007078
NW_001842679	XP_001007081
NW_001842680	XP_001007082
NW_001842681	XP_001007085
NW_001842682	XP_001007086
NW_001842683	XP_001007087
NW_001842684	XP_001007088
NW_001842685	XP_001007089
NW_001842686	XP_001007091
NW_001842687	XP_001007093
NW_001842688	XP_001007094
NW_001842689	XP_001007095
NW_001842690	XP_001007096
NW_001842691	XP_001007098
NW_001842692	XP_001007099
NW_001842693	XP_001007100
NW_001842694	XP_001007101
NW_001842695	XP_001007102
NW_001842696	XP_001007103
NW_001842697	XP_001007104
NW_001842698	XP_001007105
NW_001842699	XP_001007106
NW_001842700	XP_001007107
NW_001842701	XP_001007111
NW_001842702	XP_001007112
NW_001842703	XP_001007113
NW_001842704	XP_001007115
NW_001842705	XP_001007117
NW_001842706	XP_001007118
NW_001842707	XP_001007122
NW_001842708	XP_001007123
NW_001842709	XP_001007124
NW_001842710	XP_001007127
NW_001842711	XP_001007128
NW_001842712	XP_001007129
NW_001842713	XP_001007130
NW_001842714	XP_001007131
NW_001842715	XP_001007132
NW_001842716	XP_001007133
NW_001842717	XP_001007134
NW_001842718	XP_001007135
NW_001842719	XP_001007136
NW_001842720	XP_001007137
NW_001842721	XP_001007139
NW_001842722	XP_001007140
NW_001842723	XP_001007141
NW_001842724	XP_001007142
NW_001842725	XP_001007143
NW_001842726	XP_001007144
NW_001842727	XP_001007145
NW_001842728	XP_001007146
NW_001842729	XP_001007147
NW_001842730	XP_001007148
NW_001842731	XP_001007151
NW_001842732	XP_001007152
NW_001842733	XP_001007153
NW_001842734	XP_001007154
NW_001842735	XP_001007155
NW_001842736	XP_001007158
NW_001842737	XP_001007159
NW_001842738	XP_001007163
NW_001842739	XP_001007166
NW_001842740	XP_001007167
NW_001842741	XP_001007168
NW_001842742	XP_001007170
NW_001842743	XP_001007171
NW_001842744	XP_001007172
NW_001842745	XP_001007174
NW_001842746	XP_001007175
NW_001842747	XP_001007176
NW_001842748	XP_001007177
NW_001842749	XP_001007178
NW_001842750	XP_001007179
NW_001842751	XP_001007180
NW_001842752	XP_001007186
NW_001842753	XP_001007189
NW_001842754	XP_001007190
NW_001842755	XP_001007191
NW_001842756	XP_001007192
NW_001842757	XP_001007193
NW_001842758	XP_001007194
NW_001842759	XP_001007195
NW_001842760	XP_001007196
NW_001842761	XP_001007197
NW_001842762	XP_001007198
NW_001842763	XP_001007199
NW_001842764	XP_001007201
NW_001842765	XP_001007202
NW_001842766	XP_001007203
NW_001842767	XP_001007204
NW_001842768	XP_001007205
NW_001842769	XP_001007206
NW_001842770	XP_001007207
NW_001842771	XP_001007209
NW_001842772	XP_001007210
NW_001842773	XP_001007211
NW_001842774	XP_001007212
NW_001842775	XP_001007213
NW_001842776	XP_001007214
NW_001842777	XP_001007215
NW_001842778	XP_001007216
NW_001842779	XP_001007217
NW_001842780	XP_001007218
NW_001842781	XP_001007220
NW_001842782	XP_001007221
NW_001842783	XP_001007222
NW_001842784	XP_001007223
NW_001842785	XP_001007224
NW_001842786	XP_001007225
NW_001842787	XP_001007226
NW_001842788	XP_001007227
NW_001842789	XP_001007228
NW_001842790	XP_001007229
NW_001842791	XP_001007230
NW_001842792	XP_001007231
NW_001842793	XP_001007232
NW_001842794	XP_001007234
NW_001842795	XP_001007235
NW_001842796	XP_001007236
NW_001842797	XP_001007237
NW_001842798	XP_001007238
NW_001842799	XP_001007239
NW_001842800	XP_001007240
NW_001842801	XP_001007241
NW_001842802	XP_001007242
NW_001842803	XP_001007243
NW_001842804	XP_001007246
NW_001842805	XP_001007247
NW_001842806	XP_001007248
NW_001842807	XP_001007249
NW_001842808	XP_001007250
NW_001842809	XP_001007251
NW_001842810	XP_001007252
NW_001842811	XP_001007253
NW_001842812	XP_001007254
NW_001842813	XP_001007255
NW_001842814	XP_001007256
NW_001842815	XP_001007257
NW_001842816	XP_001007258
NW_001842817	XP_001007259
NW_001842818	XP_001007262
NW_001842819	XP_001007263
NW_001842820	XP_001007265
NW_001842821	XP_001007268
NW_001842822	XP_001007269
NW_001842823	XP_001007270
NW_001842824	XP_001007271
NW_001842825	XP_001007272
NW_001842826	XP_001007273
NW_001842827	XP_001007274
NW_001842828	XP_001007275
NW_001842829	XP_001007276
NW_001842830	XP_001007277
NW_001842831	XP_001007278
NW_001842832	XP_001007281
NW_001842833	XP_001007282
NW_001842834	XP_001007283
NW_001842835	XP_001007284
NW_001842836	XP_001007286
NW_001842837	XP_001007287
NW_001842838	XP_001007288
NW_001842839	XP_001007289
NW_001842840	XP_001007290
NW_001842841	XP_001007294
NW_001842842	XP_001007295
NW_001842843	XP_001007296
NW_001842844	XP_001007298
NW_001842845	XP_001007299
NW_001842846	XP_001007300
NW_001842847	XP_001007301
NW_001842848	XP_001007303
NW_001842849	XP_001007304
NW_001842850	XP_001007305
NW_001842851	XP_001007306
NW_001842852	XP_001007309
NW_001842853	XP_001007310
NW_001842854	XP_001007311
NW_001842855	XP_001007312
NW_001842856	XP_001007313
NW_001842857	XP_001007314
NW_001842858	XP_001007315
NW_001842859	XP_001007316
NW_001842860	XP_001007317
NW_001842861	XP_001007319
NW_001842862	XP_001007320
NW_001842863	XP_001007321
NW_001842864	XP_001007324
NW_001842865	XP_001007325
NW_001842866	XP_001007326
NW_001842867	XP_001007333
NW_001842868	XP_001007342
NW_001842869	XP_001007343
NW_001842870	XP_001007344
NW_001842871	XP_001007345
NW_001842872	XP_001007346
NW_001842873	XP_001007347
NW_001842874	XP_001007348
NW_001842875	XP_001007349
NW_001842876	XP_001007350
NW_001842877	XP_001007352
NW_001842878	XP_001007353
NW_001842879	XP_001007355
NW_001842880	XP_001007356
NW_001842881	XP_001007359
NW_001842882	XP_001007360
NW_001842883	XP_001007361
NW_001842884	XP_001007362
NW_001842885	XP_001007364
NW_001842886	XP_001007365
NW_001842887	XP_001007366
NW_001842888	XP_001007370
NW_001842889	XP_001007371
NW_001842890	XP_001007372
NW_001842891	XP_001007373
NW_001842892	XP_001007374
NW_001842893	XP_001007375
NW_001842894	XP_001007376
NW_001842895	XP_001007377
NW_001842896	XP_001007378
NW_001842897	XP_001007379
NW_001842898	XP_001007380
NW_001842899	XP_001007381
NW_001842900	XP_001007382
NW_001842901	XP_001007383
NW_001842902	XP_001007384
NW_001842903	XP_001007385
NW_001842904	XP_001007386
NW_001842905	XP_001007387
NW_001842906	XP_001007388
NW_001842907	XP_001007390
NW_001842908	XP_001007391
NW_001842909	XP_001007392
NW_001842910	XP_001007393
NW_001842911	XP_001007394
NW_001842912	XP_001007395
NW_001842913	XP_001007396
NW_001842914	XP_001007397
NW_001842915	XP_001007398
NW_001842916	XP_001007399
NW_001842917	XP_001007400
NW_001842918	XP_001007401
NW_001842919	XP_001007402
NW_001842920	XP_001007403
NW_001842921	XP_001007404
NW_001842922	XP_001007406
NW_001842923	XP_001007407
NW_001842924	XP_001007408
NW_001842925	XP_001007409
NW_001842926	XP_001007410
NW_001842927	XP_001007412
NW_001842928	XP_001007413
NW_001842929	XP_001007414
NW_001842930	XP_001007415
NW_001842931	XP_001007416
NW_001842932	XP_001007417
NW_001842933	XP_001007418
NW_001842934	XP_001007419
NW_001842935	XP_001007420
NW_001842936	XP_001007421
NW_001842937	XP_001007422
NW_001842938	XP_001007423
NW_001842939	XP_001007424
NW_001842940	XP_001007425
NW_001842941	XP_001007426
NW_001842942	XP_001007427
NW_001842943	XP_001007428
NW_001842944	XP_001007429
NW_001842945	XP_001007430
NW_001842946	XP_001007431
NW_001842947	XP_001007432
NW_001842948	XP_001007433
NW_001842949	XP_001007434
NW_001842950	XP_001007435
NW_001842951	XP_001007436
NW_001842952	XP_001007438
NW_001842953	XP_001007441
NW_001842954	XP_001007442
NW_001842955	XP_001007443
NW_001842956	XP_001007444
NW_001842957	XP_001007445
NW_001842958	XP_001007447
NW_001842959	XP_001007448
NW_001842960	XP_001007449
NW_001842961	XP_001007450
NW_001842962	XP_001007451
NW_001842963	XP_001007452
NW_001842964	XP_001007454
NW_001842965	XP_001007455
NW_001842966	XP_001007456
NW_001842967	XP_001007458
NW_001842968	XP_001007459
NW_001842969	XP_001007461
NW_001842970	XP_001007462
NW_001842971	XP_001007464
NW_001842972	XP_001007465
NW_001842973	XP_001007466
NW_001842974	XP_001007467
NW_001842975	XP_001007471
NW_001842976	XP_001007473
NW_001842977	XP_001007474
NW_001842978	XP_001007475
NW_001842979	XP_001007476
NW_001842980	XP_001007478
NW_001842981	XP_001007480
NW_001842982	XP_001007481
NW_001842983	XP_001007485
NW_001842984	XP_001007496
NW_001842985	XP_001007499
NW_001842986	XP_001007500
NW_001842987	XP_001007501
NW_001842988	XP_001007502
NW_001842989	XP_001007503
NW_001842990	XP_001007505
NW_001842991	XP_001007506
NW_001842992	XP_001007507
NW_001842993	XP_001007508
NW_001842994	XP_001007509
NW_001842995	XP_001007510
NW_001842996	XP_001007511
NW_001842997	XP_001007512
NW_001842998	XP_001007513
NW_001842999	XP_001007516
NW_001843000	XP_001007517
NW_001843001	XP_001007518
NW_001843002	XP_001007519
NW_001843003	XP_001007521
NW_001843004	XP_001007522
NW_001843005	XP_001007523
NW_001843006	XP_001007525
NW_001843007	XP_001007526
NW_001843008	XP_001007527
NW_001843009	XP_001007528
NW_001843010	XP_001007530
NW_001843011	XP_001007531
NW_001843012	XP_001007532
NW_001843013	XP_001007533
NW_001843014	XP_001007534
NW_001843015	XP_001007536
NW_001843016	XP_001007537
NW_001843017	XP_001007538
NW_001843018	XP_001007539
NW_001843019	XP_001007541
NW_001843020	XP_001007542
NW_001843021	XP_001007543
NW_001843022	XP_001007544
NW_001843023	XP_001007545
NW_001843024	XP_001007546
NW_001843025	XP_001007547
NW_001843026	XP_001007548
NW_001843027	XP_001007550
NW_001843028	XP_001007552
NW_001843029	XP_001007554
NW_001843030	XP_001007555
NW_001843031	XP_001007556
NW_001843032	XP_001007558
NW_001843033	XP_001007559
NW_001843034	XP_001007560
NW_001843035	XP_001007561
NW_001843036	XP_001007562
NW_001843037	XP_001007563
NW_001843038	XP_001007564
NW_001843039	XP_001007566
NW_001843040	XP_001007567
NW_001843041	XP_001007568
NW_001843042	XP_001007569
NW_001843043	XP_001007570
NW_001843044	XP_001007571
NW_001843045	XP_001007573
NW_001843046	XP_001007574
NW_001843047	XP_001007575
NW_001843048	XP_001007576
NW_001843049	XP_001007577
NW_001843050	XP_001007578
NW_001843051	XP_001007579
NW_001843052	XP_001007580
NW_001843053	XP_001007581
NW_001843054	XP_001007582
NW_001843055	XP_001007584
NW_001843056	XP_001007585
NW_001843057	XP_001007586
NW_001843058	XP_001007587
NW_001843059	XP_001007588
NW_001843060	XP_001007589
NW_001843061	XP_001007590
NW_001843062	XP_001007591
NW_001843063	XP_001007592
NW_001843064	XP_001007593
NW_001843065	XP_001007594
NW_001843066	XP_001007595
NW_001843067	XP_001007596
NW_001843068	XP_001007597
NW_001843069	XP_001007598
NW_001843070	XP_001007599
NW_001843071	XP_001007600
NW_001843072	XP_001007601
NW_001843073	XP_001007602
NW_001843074	XP_001007603
NW_001843075	XP_001007604
NW_001843076	XP_001007606
NW_001843077	XP_001007607
NW_001843078	XP_001007608
NW_001843079	XP_001007610
NW_001843080	XP_001007612
NW_001843081	XP_001007613
NW_001843082	XP_001007614
NW_001843083	XP_001007615
NW_001843084	XP_001007616
NW_001843085	XP_001007617
NW_001843086	XP_001007618
NW_001843087	XP_001007619
NW_001843088	XP_001007620
NW_001843089	XP_001007621
NW_001843090	XP_001007622
NW_001843091	XP_001007623
NW_001843092	XP_001007624
NW_001843093	XP_001007625
NW_001843094	XP_001007626
NW_001843095	XP_001007627
NW_001843096	XP_001007628
NW_001843097	XP_001007629
NW_001843098	XP_001007632
NW_001843099	XP_001007633
NW_001843100	XP_001007634
NW_001843101	XP_001007635
NW_001843102	XP_001007636
NW_001843103	XP_001007637
NW_001843104	XP_001007638
NW_001843105	XP_001007639
NW_001843106	XP_001007640
NW_001843107	XP_001007641
NW_001843108	XP_001007642
NW_001843109	XP_001007643
NW_001843110	XP_001007644
NW_001843111	XP_001007645
NW_001843112	XP_001007646
NW_001843113	XP_001007647
NW_001843114	XP_001007649
NW_001843115	XP_001007650
NW_001843116	XP_001007651
NW_001843117	XP_001007653
NW_001843118	XP_001007655
NW_001843119	XP_001007656
NW_001843120	XP_001007657
NW_001843121	XP_001007658
NW_001843122	XP_001007659
NW_001843123	XP_001007660
NW_001843124	XP_001007662
NW_001843125	XP_001007663
NW_001843126	XP_001007664
NW_001843127	XP_001007665
NW_001843128	XP_001007666
NW_001843129	XP_001007667
NW_001843130	XP_001007669
NW_001843131	XP_001007670
NW_001843132	XP_001007671
NW_001843133	XP_001007672
NW_001843134	XP_001007673
NW_001843135	XP_001007674
NW_001843136	XP_001007676
NW_001843137	XP_001007677
NW_001843138	XP_001007680
NW_001843139	XP_001007682
NW_001843140	XP_001007684
NW_001843141	XP_001007685
NW_001843142	XP_001007689
NW_001843143	XP_001007690
NW_001843144	XP_001007691
NW_001843145	XP_001007692
NW_001843146	XP_001007693
NW_001843147	XP_001007694
NW_001843148	XP_001007695
NW_001843149	XP_001007696
NW_001843150	XP_001007698
NW_001843151	XP_001007699
NW_001843152	XP_001007700
NW_001843153	XP_001007701
NW_001843154	XP_001007702
NW_001843155	XP_001007703
NW_001843156	XP_001007704
NW_001843157	XP_001007708
NW_001843158	XP_001007710
NW_001843159	XP_001007712
NW_001843160	XP_001007714
NW_001843161	XP_001007715
NW_001843162	XP_001007716
NW_001843163	XP_001007717
NW_001843164	XP_001007718
NW_001843165	XP_001007719
NW_001843166	XP_001007720
NW_001843167	XP_001007721
NW_001843168	XP_001007722
NW_001843169	XP_001007723
NW_001843170	XP_001007724
NW_001843171	XP_001007725
NW_001843172	XP_001007726
NW_001843173	XP_001007727
NW_001843174	XP_001007728
NW_001843175	XP_001007729
NW_001843176	XP_001007730
NW_001843177	XP_001007731
NW_001843178	XP_001007732
NW_001843179	XP_001007733
NW_001843180	XP_001007734
NW_001843181	XP_001007735
NW_001843182	XP_001007736
NW_001843183	XP_001007739
NW_001843184	XP_001007740
NW_001843185	XP_001007741
NW_001843186	XP_001007742
NW_001843187	XP_001007743
NW_001843188	XP_001007744
NW_001843189	XP_001007745
NW_001843190	XP_001007746
NW_001843191	XP_001007747
NW_001843192	XP_001007748
NW_001843193	XP_001007749
NW_001843194	XP_001007750
NW_001843195	XP_001007751
NW_001843196	XP_001007752
NW_001843197	XP_001007753
NW_001843198	XP_001007754
NW_001843199	XP_001007756
NW_001843200	XP_001007757
NW_001843201	XP_001007758
NW_001843202	XP_001007759
NW_001843203	XP_001007760
NW_001843204	XP_001007761
NW_001843205	XP_001007763
NW_001843206	XP_001007764
NW_001843207	XP_001007765
NW_001843208	XP_001007766
NW_001843209	XP_001007767
NW_001843210	XP_001007768
NW_001843211	XP_001007769
NW_001843212	XP_001007770
NW_001843213	XP_001007771
NW_001843214	XP_001007772
NW_001843215	XP_001007773
NW_001843216	XP_001007774
NW_001843217	XP_001007775
NW_001843218	XP_001007776
NW_001843219	XP_001007777
NW_001843220	XP_001007778
NW_001843221	XP_001007779
NW_001843222	XP_001007780
NW_001843223	XP_001007781
NW_001843224	XP_001007782
NW_001843225	XP_001007783
NW_001843226	XP_001007784
NW_001843227	XP_001007785
NW_001843228	XP_001007786
NW_001843229	XP_001007788
NW_001843230	XP_001007789
NW_001843231	XP_001007790
NW_001843232	XP_001007791
NW_001843233	XP_001007792
NW_001843234	XP_001007793
NW_001843235	XP_001007794
NW_001843236	XP_001007795
NW_001843237	XP_001007796
NW_001843238	XP_001007797
NW_001843239	XP_001007798
NW_001843240	XP_001007799
NW_001843241	XP_001007801
NW_001843242	XP_001007802
NW_001843243	XP_001007805
NW_001843244	XP_001007806
NW_001843245	XP_001007807
NW_001843246	XP_001007808
NW_001843247	XP_001007810
NW_001843248	XP_001007811
NW_001843249	XP_001007812
NW_001843250	XP_001007813
NW_001843251	XP_001007815
NW_001843252	XP_001007816
NW_001843253	XP_001007820
NW_001843254	XP_001007821
NW_001843255	XP_001007823
NW_001843256	XP_001007824
NW_001843257	XP_001007825
NW_001843258	XP_001007826
NW_001843259	XP_001007827
NW_001843260	XP_001007828
NW_001843261	XP_001007829
NW_001843262	XP_001007830
NW_001843263	XP_001007831
NW_001843264	XP_001007832
NW_001843265	XP_001007833
NW_001843266	XP_001007834
NW_001843267	XP_001007835
NW_001843268	XP_001007836
NW_001843269	XP_001007837
NW_001843270	XP_001007839
NW_001843271	XP_001007841
NW_001843272	XP_001007843
NW_001843273	XP_001007844
NW_001843274	XP_001007845
NW_001843275	XP_001007847
NW_001843276	XP_001007848
NW_001843277	XP_001007849
NW_001843278	XP_001007850
NW_001843279	XP_001007851
NW_001843280	XP_001007852
NW_001843281	XP_001007853
NW_001843282	XP_001007854
NW_001843283	XP_001007855
NW_001843284	XP_001007856
NW_001843285	XP_001007857
NW_001843286	XP_001007858
NW_001843287	XP_001007859
NW_001843288	XP_001007860
NW_001843289	XP_001007866
NW_001843290	XP_001007868
NW_001843291	XP_001007872
NW_001843292	XP_001007873
NW_001843293	XP_001007874
NW_001843294	XP_001007875
NW_001843295	XP_001007877
NW_001843296	XP_001007878
NW_001843297	XP_001007879
NW_001843298	XP_001007883
NW_001843299	XP_001007894
NW_001843300	XP_001007896
NW_001843301	XP_001007902
NW_001843302	XP_001007903
NW_001843303	XP_001007904
NW_001843304	XP_001007905
NW_001843305	XP_001007906
NW_001843306	XP_001007907
NW_001843308	XP_001007909
NW_001843309	XP_001007910
NW_001843310	XP_001007911
NW_001843311	XP_001007912
NW_001843312	XP_001007914
NW_001843313	XP_001007915
NW_001843314	XP_001007916
NW_001843315	XP_001007917
NW_001843316	XP_001007918
NW_001843317	XP_001007919
NW_001843318	XP_001007920
NW_001843319	XP_001007922
NW_001843320	XP_001007923
NW_001843321	XP_001007924
NW_001843322	XP_001007927
NW_001843323	XP_001007929
NW_001843324	XP_001007930
NW_001843325	XP_001007932
NW_001843326	XP_001007934
NW_001843327	XP_001007935
NW_001843328	XP_001007936
NW_001843329	XP_001007937
NW_001843330	XP_001007938
NW_001843331	XP_001007940
NW_001843332	XP_001007941
NW_001843333	XP_001007942
NW_001843334	XP_001007943
NW_001843335	XP_001007945
NW_001843336	XP_001007947
NW_001843337	XP_001007948
NW_001843338	XP_001007949
NW_001843339	XP_001007950
NW_001843340	XP_001007951
NW_001843341	XP_001007952
NW_001843342	XP_001007953
NW_001843343	XP_001007954
NW_001843344	XP_001007955
NW_001843345	XP_001007956
NW_001843346	XP_001007958
NW_001843347	XP_001007959
NW_001843348	XP_001007960
NW_001843349	XP_001007961
NW_001843350	XP_001007962
NW_001843351	XP_001007963
NW_001843352	XP_001007964
NW_001843353	XP_001007965
NW_001843354	XP_001007966
NW_001843355	XP_001007967
NW_001843356	XP_001007968
NW_001843357	XP_001007969
NW_001843358	XP_001007970
NW_001843359	XP_001007971
NW_001843360	XP_001007972
NW_001843361	XP_001007975
NW_001843362	XP_001007978
NW_001843363	XP_001007981
NW_001843364	XP_001007982
NW_001843365	XP_001007983
NW_001843366	XP_001007984
NW_001843367	XP_001007985
NW_001843368	XP_001007987
NW_001843369	XP_001007988
NW_001843370	XP_001007989
NW_001843371	XP_001007990
NW_001843372	XP_001007991
NW_001843373	XP_001007992
NW_001843374	XP_001007993
NW_001843375	XP_001007995
NW_001843376	XP_001007996
NW_001843377	XP_001007997
NW_001843378	XP_001007998
NW_001843379	XP_001007999
NW_001843380	XP_001008000
NW_001843381	XP_001008001
NW_001843382	XP_001008002
NW_001843383	XP_001008003
NW_001843384	XP_001008004
NW_001843385	XP_001008010
NW_001843386	XP_001008011
NW_001843387	XP_001008012
NW_001843388	XP_001008014
NW_001843389	XP_001008016
NW_001843390	XP_001008017
NW_001843391	XP_001008018
NW_001843392	XP_001008019
NW_001843393	XP_001008020
NW_001843394	XP_001008021
NW_001843395	XP_001008022
NW_001843396	XP_001008023
NW_001843397	XP_001008024
NW_001843398	XP_001008026
NW_001843399	XP_001008028
NW_001843400	XP_001008039
NW_001843401	XP_001008040
NW_001843402	XP_001008043
NW_001843403	XP_001008044
NW_001843404	XP_001008045
NW_001843405	XP_001008047
NW_001843406	XP_001008050
NW_001843407	XP_001008052
NW_001843408	XP_001008053
NW_001843409	XP_001008054
NW_001843410	XP_001008055
NW_001843411	XP_001008056
NW_001843412	XP_001008058
NW_001843413	XP_001008059
NW_001843414	XP_001008060
NW_001843415	XP_001008062
NW_001843416	XP_001008063
NW_001843417	XP_001008064
NW_001843418	XP_001008065
NW_001843419	XP_001008066
NW_001843420	XP_001008067
NW_001843421	XP_001008068
NW_001843422	XP_001008069
NW_001843423	XP_001008070
NW_001843424	XP_001008071
NW_001843425	XP_001008073
NW_001843426	XP_001008079
NW_001843427	XP_001008082
NW_001843428	XP_001008083
NW_001843429	XP_001008084
NW_001843430	XP_001008085
NW_001843431	XP_001008086
NW_001843432	XP_001008087
NW_001843433	XP_001008088
NW_001843434	XP_001008089
NW_001843435	XP_001008090
NW_001843436	XP_001008092
NW_001843437	XP_001008093
NW_001843438	XP_001008094
NW_001843439	XP_001008095
NW_001843440	XP_001008096
NW_001843441	XP_001008097
NW_001843442	XP_001008098
NW_001843443	XP_001008099
NW_001843444	XP_001008100
NW_001843445	XP_001008101
NW_001843446	XP_001008102
NW_001843447	XP_001008103
NW_001843448	XP_001008104
NW_001843449	XP_001008105
NW_001843450	XP_001008106
NW_001843451	XP_001008107
NW_001843452	XP_001008108
NW_001843453	XP_001008110
NW_001843454	XP_001008111
NW_001843455	XP_001008112
NW_001843456	XP_001008113
NW_001843457	XP_001008114
NW_001843458	XP_001008115
NW_001843459	XP_001008116
NW_001843460	XP_001008117
NW_001843461	XP_001008119
NW_001843462	XP_001008120
NW_001843463	XP_001008121
NW_001843464	XP_001008123
NW_001843465	XP_001008124
NW_001843466	XP_001008125
NW_001843467	XP_001008126
NW_001843468	XP_001008127
NW_001843469	XP_001008128
NW_001843470	XP_001008129
NW_001843471	XP_001008130
NW_001843472	XP_001008131
NW_001843473	XP_001008132
NW_001843474	XP_001008133
NW_001843475	XP_001008134
NW_001843476	XP_001008135
NW_001843477	XP_001008136
NW_001843478	XP_001008139
NW_001843479	XP_001008141
NW_001843480	XP_001008142
NW_001843481	XP_001008143
NW_001843482	XP_001008144
NW_001843483	XP_001008145
NW_001843484	XP_001008146
NW_001843485	XP_001008148
NW_001843486	XP_001008149
NW_001843487	XP_001008151
NW_001843488	XP_001008152
NW_001843489	XP_001008153
NW_001843490	XP_001008155
NW_001843491	XP_001008157
NW_001843492	XP_001008158
NW_001843493	XP_001008160
NW_001843494	XP_001008161
NW_001843495	XP_001008162
NW_001843496	XP_001008163
NW_001843497	XP_001008164
NW_001843498	XP_001008165
NW_001843499	XP_001008168
NW_001843500	XP_001008170
NW_001843501	XP_001008172
NW_001843502	XP_001008173
NW_001843503	XP_001008176
NW_001843504	XP_001008177
NW_001843505	XP_001008178
NW_001843506	XP_001008179
NW_001843507	XP_001008181
NW_001843508	XP_001008182
NW_001843509	XP_001008184
NW_001843510	XP_001008185
NW_001843511	XP_001008186
NW_001843512	XP_001008187
NW_001843513	XP_001008188
NW_001843514	XP_001008189
NW_001843515	XP_001008191
NW_001843516	XP_001008192
NW_001843517	XP_001008193
NW_001843518	XP_001008194
NW_001843519	XP_001008195
NW_001843520	XP_001008196
NW_001843521	XP_001008197
NW_001843522	XP_001008198
NW_001843523	XP_001008200
NW_001843524	XP_001008201
NW_001843525	XP_001008202
NW_001843526	XP_001008203
NW_001843527	XP_001008204
NW_001843528	XP_001008206
NW_001843529	XP_001008207
NW_001843530	XP_001008208
NW_001843531	XP_001008210
NW_001843532	XP_001008212
NW_001843533	XP_001008213
NW_001843534	XP_001008214
NW_001843535	XP_001008216
NW_001843536	XP_001008217
NW_001843537	XP_001008218
NW_001843538	XP_001008219
NW_001843539	XP_001008223
NW_001843540	XP_001008224
NW_001843541	XP_001008225
NW_001843542	XP_001008226
NW_001843543	XP_001008227
NW_001843544	XP_001008228
NW_001843545	XP_001008229
NW_001843546	XP_001008230
NW_001843547	XP_001008232
NW_001843548	XP_001008233
NW_001843549	XP_001008234
NW_001843550	XP_001008235
NW_001843551	XP_001008236
NW_001843552	XP_001008239
NW_001843553	XP_001008240
NW_001843554	XP_001008241
NW_001843555	XP_001008242
NW_001843556	XP_001008243
NW_001843557	XP_001008244
NW_001843558	XP_001008245
NW_001843559	XP_001008246
NW_001843560	XP_001008249
NW_001843561	XP_001008250
NW_001843562	XP_001008251
NW_001843563	XP_001008252
NW_001843564	XP_001008253
NW_001843565	XP_001008255
NW_001843566	XP_001008256
NW_001843567	XP_001008257
NW_001843568	XP_001008259
NW_001843569	XP_001008260
NW_001843570	XP_001008261
NW_001843571	XP_001008262
NW_001843572	XP_001008263
NW_001843573	XP_001008264
NW_001843574	XP_001008265
NW_001843575	XP_001008266
NW_001843576	XP_001008267
NW_001843577	XP_001008268
NW_001843578	XP_001008269
NW_001843579	XP_001008270
NW_001843580	XP_001008273
NW_001843581	XP_001008274
NW_001843582	XP_001008275
NW_001843583	XP_001008276
NW_001843584	XP_001008277
NW_001843585	XP_001008278
NW_001843586	XP_001008279
NW_001843587	XP_001008280
NW_001843588	XP_001008281
NW_001843589	XP_001008283
NW_001843590	XP_001008286
NW_001843591	XP_001008287
NW_001843592	XP_001008288
NW_001843593	XP_001008289
NW_001843594	XP_001008290
NW_001843595	XP_001008291
NW_001843596	XP_001008292
NW_001843597	XP_001008293
NW_001843598	XP_001008294
NW_001843599	XP_001008295
NW_001843600	XP_001008296
NW_001843601	XP_001008297
NW_001843602	XP_001008298
NW_001843603	XP_001008299
NW_001843604	XP_001008301
NW_001843605	XP_001008302
NW_001843606	XP_001008303
NW_001843607	XP_001008304
NW_001843608	XP_001008306
NW_001843609	XP_001008307
NW_001843610	XP_001008308
NW_001843611	XP_001008309
NW_001843612	XP_001008310
NW_001843613	XP_001008312
NW_001843614	XP_001008313
NW_001843615	XP_001008315
NW_001843616	XP_001008316
NW_001843617	XP_001008317
NW_001843618	XP_001008318
NW_001843619	XP_001008320
NW_001843620	XP_001008322
NW_001843621	XP_001008323
NW_001843622	XP_001008325
NW_001843623	XP_001008326
NW_001843624	XP_001008327
NW_001843625	XP_001008328
NW_001843626	XP_001008329
NW_001843627	XP_001008330
NW_001843628	XP_001008331
NW_001843629	XP_001008332
NW_001843630	XP_001008333
NW_001843631	XP_001008334
NW_001843632	XP_001008336
NW_001843633	XP_001008337
NW_001843634	XP_001008338
NW_001843635	XP_001008339
NW_001843636	XP_001008340
NW_001843637	XP_001008341
NW_001843638	XP_001008342
NW_001843639	XP_001008343
NW_001843640	XP_001008344
NW_001843641	XP_001008346
NW_001843642	XP_001008349
NW_001843643	XP_001008350
NW_001843644	XP_001008351
NW_001843645	XP_001008352
NW_001843646	XP_001008354
NW_001843647	XP_001008355
NW_001843648	XP_001008356
NW_001843649	XP_001008357
NW_001843650	XP_001008358
NW_001843651	XP_001008359
NW_001843652	XP_001008360
NW_001843653	XP_001008361
NW_001843654	XP_001008368
NW_001843655	XP_001008369
NW_001843656	XP_001008371
NW_001843657	XP_001008372
NW_001843658	XP_001008373
NW_001843659	XP_001008374
NW_001843660	XP_001008375
NW_001843661	XP_001008377
NW_001843662	XP_001008378
NW_001843663	XP_001008379
NW_001843664	XP_001008380
NW_001843665	XP_001008381
NW_001843666	XP_001008382
NW_001843667	XP_001008384
NW_001843668	XP_001008385
NW_001843669	XP_001008386
NW_001843670	XP_001008387
NW_001843671	XP_001008388
NW_001843672	XP_001008389
NW_001843673	XP_001008392
NW_001843674	XP_001008397
NW_001843675	XP_001008400
NW_001843676	XP_001008401
NW_001843677	XP_001008402
NW_001843678	XP_001008403
NW_001843679	XP_001008404
NW_001843680	XP_001008405
NW_001843681	XP_001008407
NW_001843682	XP_001008408
NW_001843683	XP_001008410
NW_001843684	XP_001008411
NW_001843685	XP_001008412
NW_001843686	XP_001008413
NW_001843687	XP_001008415
NW_001843688	XP_001008416
NW_001843689	XP_001008418
NW_001843690	XP_001008420
NW_001843691	XP_001008422
NW_001843692	XP_001008423
NW_001843693	XP_001008424
NW_001843694	XP_001008425
NW_001843695	XP_001008426
NW_001843696	XP_001008427
NW_001843697	XP_001008428
NW_001843698	XP_001008430
NW_001843699	XP_001008431
NW_001843700	XP_001008432
NW_001843701	XP_001008433
NW_001843702	XP_001008434
NW_001843703	XP_001008437
NW_001843704	XP_001008438
NW_001843705	XP_001008439
NW_001843706	XP_001008440
NW_001843707	XP_001008441
NW_001843708	XP_001008442
NW_001843709	XP_001008443
NW_001843710	XP_001008444
NW_001843711	XP_001008445
NW_001843712	XP_001008447
NW_001843713	XP_001008448
NW_001843714	XP_001008449
NW_001843715	XP_001008450
NW_001843716	XP_001008452
NW_001843717	XP_001008460
NW_001843718	XP_001008462
NW_001843719	XP_001008463
NW_001843720	XP_001008464
NW_001843721	XP_001008465
NW_001843722	XP_001008466
NW_001843723	XP_001008467
NW_001843724	XP_001008469
NW_001843725	XP_001008471
NW_001843726	XP_001008472
NW_001843727	XP_001008473
NW_001843728	XP_001008474
NW_001843729	XP_001008475
NW_001843730	XP_001008477
NW_001843731	XP_001008478
NW_001843732	XP_001008479
NW_001843733	XP_001008480
NW_001843734	XP_001008481
NW_001843735	XP_001008484
NW_001843736	XP_001008485
NW_001843737	XP_001008486
NW_001843738	XP_001008487
NW_001843739	XP_001008488
NW_001843740	XP_001008489
NW_001843741	XP_001008491
NW_001843742	XP_001008492
NW_001843743	XP_001008494
NW_001843744	XP_001008495
NW_001843745	XP_001008496
NW_001843746	XP_001008497
NW_001843747	XP_001008498
NW_001843748	XP_001008499
NW_001843749	XP_001008501
NW_001843750	XP_001008503
NW_001843751	XP_001008504
NW_001843752	XP_001008505
NW_001843753	XP_001008506
NW_001843754	XP_001008507
NW_001843755	XP_001008508
NW_001843756	XP_001008509
NW_001843757	XP_001008510
NW_001843758	XP_001008511
NW_001843759	XP_001008512
NW_001843760	XP_001008513
NW_001843761	XP_001008514
NW_001843762	XP_001008515
NW_001843763	XP_001008516
NW_001843764	XP_001008517
NW_001843765	XP_001008518
NW_001843766	XP_001008519
NW_001843767	XP_001008520
NW_001843768	XP_001008521
NW_001843769	XP_001008523
NW_001843770	XP_001008524
NW_001843771	XP_001008525
NW_001843772	XP_001008526
NW_001843773	XP_001008527
NW_001843774	XP_001008528
NW_001843775	XP_001008530
NW_001843776	XP_001008531
NW_001843777	XP_001008532
NW_001843778	XP_001008534
NW_001843779	XP_001008540
NW_001843780	XP_001008542
NW_001843781	XP_001008543
NW_001843782	XP_001008545
NW_001843783	XP_001008546
NW_001843784	XP_001008547
NW_001843785	XP_001008550
NW_001843786	XP_001008551
NW_001843787	XP_001008553
NW_001843788	XP_001008554
NW_001843789	XP_001008555
NW_001843790	XP_001008557
NW_001843791	XP_001008559
NW_001843792	XP_001008560
NW_001843793	XP_001008561
NW_001843794	XP_001008564
NW_001843795	XP_001008565
NW_001843796	XP_001008566
NW_001843797	XP_001008567
NW_001843798	XP_001008568
NW_001843799	XP_001008569
NW_001843800	XP_001008570
NW_001843801	XP_001008571
NW_001843802	XP_001008572
NW_001843803	XP_001008573
NW_001843804	XP_001008576
NW_001843805	XP_001008579
NW_001843806	XP_001008588
NW_001843807	XP_001008591
NW_001843808	XP_001008592
NW_001843809	XP_001008593
NW_001843810	XP_001008594
NW_001843811	XP_001008595
NW_001843812	XP_001008599
NW_001843813	XP_001008601
NW_001843814	XP_001008602
NW_001843815	XP_001008603
NW_001843816	XP_001008604
NW_001843817	XP_001008605
NW_001843818	XP_001008606
NW_001843819	XP_001008608
NW_001843820	XP_001008609
NW_001843821	XP_001008610
NW_001843822	XP_001008611
NW_001843823	XP_001008612
NW_001843824	XP_001008615
NW_001843825	XP_001008616
NW_001843826	XP_001008617
NW_001843827	XP_001008618
NW_001843828	XP_001008619
NW_001843829	XP_001008620
NW_001843830	XP_001008621
NW_001843831	XP_001008622
NW_001843832	XP_001008623
NW_001843833	XP_001008624
NW_001843834	XP_001008625
NW_001843835	XP_001008626
NW_001843836	XP_001008628
NW_001843837	XP_001008630
NW_001843838	XP_001008631
NW_001843839	XP_001008632
NW_001843840	XP_001008633
NW_001843841	XP_001008634
NW_001843842	XP_001008637
NW_001843843	XP_001008638
NW_001843844	XP_001008639
NW_001843845	XP_001008640
NW_001843846	XP_001008642
NW_001843847	XP_001008643
NW_001843848	XP_001008644
NW_001843849	XP_001008646
NW_001843850	XP_001008647
NW_001843851	XP_001008648
NW_001843852	XP_001008649
NW_001843853	XP_001008650
NW_001843854	XP_001008651
NW_001843855	XP_001008653
NW_001843856	XP_001008654
NW_001843857	XP_001008655
NW_001843858	XP_001008656
NW_001843859	XP_001008658
NW_001843860	XP_001008659
NW_001843861	XP_001008663
NW_001843862	XP_001008666
NW_001843863	XP_001008667
NW_001843864	XP_001008669
NW_001843865	XP_001008670
NW_001843866	XP_001008671
NW_001843867	XP_001008675
NW_001843868	XP_001008676
NW_001843869	XP_001008677
NW_001843870	XP_001008678
NW_001843871	XP_001008679
NW_001843872	XP_001008680
NW_001843873	XP_001008681
NW_001843874	XP_001008682
NW_001843875	XP_001008683
NW_001843876	XP_001008684
NW_001843877	XP_001008685
NW_001843878	XP_001008686
NW_001843879	XP_001008687
NW_001843880	XP_001008688
NW_001843881	XP_001008689
NW_001843882	XP_001008690
NW_001843883	XP_001008691
NW_001843884	XP_001008692
NW_001843885	XP_001008693
NW_001843886	XP_001008694
NW_001843887	XP_001008696
NW_001843888	XP_001008697
NW_001843889	XP_001008699
NW_001843890	XP_001008700
NW_001843891	XP_001008701
NW_001843892	XP_001008702
NW_001843893	XP_001008703
NW_001843894	XP_001008705
NW_001843895	XP_001008706
NW_001843896	XP_001008708
NW_001843897	XP_001008709
NW_001843898	XP_001008710
NW_001843899	XP_001008711
NW_001843900	XP_001008712
NW_001843901	XP_001008714
NW_001843902	XP_001008715
NW_001843903	XP_001008716
NW_001843904	XP_001008717
NW_001843905	XP_001008719
NW_001843906	XP_001008720
NW_001843907	XP_001008721
NW_001843908	XP_001008722
NW_001843909	XP_001008723
NW_001843910	XP_001008725
NW_001843911	XP_001008726
NW_001843912	XP_001008727
NW_001843913	XP_001008728
NW_001843914	XP_001008729
NW_001843915	XP_001008730
NW_001843916	XP_001008731
NW_001843917	XP_001008732
NW_001843918	XP_001008733
NW_001843919	XP_001008734
NW_001843920	XP_001008736
NW_001843921	XP_001008737
NW_001843922	XP_001008738
NW_001843923	XP_001008739
NW_001843924	XP_001008740
NW_001843925	XP_001008741
NW_001843926	XP_001008743
NW_001843927	XP_001008744
NW_001843928	XP_001008745
NW_001843929	XP_001008746
NW_001843930	XP_001008747
NW_001843931	XP_001008749
NW_001843932	XP_001008750
NW_001843933	XP_001008751
NW_001843934	XP_001008752
NW_001843935	XP_001008753
NW_001843936	XP_001008754
NW_001843937	XP_001008755
NW_001843938	XP_001008756
NW_001843939	XP_001008757
NW_001843940	XP_001008759
NW_001843941	XP_001008760
NW_001843942	XP_001008761
NW_001843943	XP_001008763
NW_001843944	XP_001008764
NW_001843945	XP_001008765
NW_001843946	XP_001008767
NW_001843947	XP_001008769
NW_001843948	XP_001008772
NW_001843949	XP_001008776
NW_001843950	XP_001008777
NW_001843951	XP_001008778
NW_001843952	XP_001008779
NW_001843953	XP_001008780
NW_001843954	XP_001008781
NW_001843955	XP_001008782
NW_001843956	XP_001008783
NW_001843957	XP_001008784
NW_001843958	XP_001008785
NW_001843959	XP_001008786
NW_001843960	XP_001008787
NW_001843961	XP_001008788
NW_001843962	XP_001008790
NW_001843963	XP_001008791
NW_001843964	XP_001008792
NW_001843965	XP_001008793
NW_001843966	XP_001008794
NW_001843967	XP_001008795
NW_001843968	XP_001008796
NW_001843969	XP_001008797
NW_001843970	XP_001008798
NW_001843971	XP_001008799
NW_001843972	XP_001008800
NW_001843973	XP_001008802
NW_001843974	XP_001008803
NW_001843975	XP_001008804
NW_001843976	XP_001008805
NW_001843977	XP_001008806
NW_001843978	XP_001008807
NW_001843979	XP_001008808
NW_001843980	XP_001008809
NW_001843981	XP_001008810
NW_001843982	XP_001008811
NW_001843983	XP_001008812
NW_001843984	XP_001008814
NW_001843985	XP_001008820
NW_001843986	XP_001008821
NW_001843987	XP_001008822
NW_001843988	XP_001008823
NW_001843989	XP_001008824
NW_001843990	XP_001008825
NW_001843991	XP_001008826
NW_001843992	XP_001008827
NW_001843993	XP_001008828
NW_001843994	XP_001008830
NW_001843995	XP_001008831
NW_001843996	XP_001008832
NW_001843997	XP_001008833
NW_001843998	XP_001008835
NW_001843999	XP_001008836
NW_001844000	XP_001008837
NW_001844001	XP_001008840
NW_001844002	XP_001008841
NW_001844003	XP_001008842
NW_001844004	XP_001008844
NW_001844005	XP_001008845
NW_001844006	XP_001008846
NW_001844007	XP_001008847
NW_001844008	XP_001008848
NW_001844009	XP_001008850
NW_001844010	XP_001008854
NW_001844011	XP_001008855
NW_001844012	XP_001008856
NW_001844013	XP_001008857
NW_001844014	XP_001008858
NW_001844015	XP_001008859
NW_001844016	XP_001008860
NW_001844017	XP_001008861
NW_001844018	XP_001008862
NW_001844019	XP_001008863
NW_001844020	XP_001008864
NW_001844021	XP_001008865
NW_001844022	XP_001008867
NW_003307545	XP_001008868
NW_003307546	XP_001008869
NW_003307547	XP_001008870
NW_003307548	XP_001008872
NW_003307549	XP_001008873
NW_003307550	XP_001008875
NW_003307551	XP_001008876
NW_003307552	XP_001008877
NW_003307553	XP_001008878
NW_003307554	XP_001008879
NW_003307555	XP_001008880
NW_003307556	XP_001008883
NW_003307557	XP_001008884
NW_003307558	XP_001008885
NW_003307559	XP_001008886
NW_003307560	XP_001008887
NW_003307561	XP_001008889
NW_003307562	XP_001008892
NW_003307563	XP_001008893
NW_003307564	XP_001008894
NW_003307565	XP_001008895
NW_003307566	XP_001008896
NW_003307567	XP_001008898
NW_003307568	XP_001008899
NW_003307569	XP_001008900
NW_003307570	XP_001008901
NW_003307571	XP_001008903
NW_003307572	XP_001008905
NW_003307573	XP_001008906
NW_003307574	XP_001008908
NW_003307575	XP_001008910
NW_003307576	XP_001008911
NW_003307577	XP_001008919
NW_003307578	XP_001008920
NW_003307579	XP_001008922
NW_003307580	XP_001008925
NW_003307581	XP_001008926
NW_003307582	XP_001008927
NW_003307583	XP_001008935
NW_003307584	XP_001008938
NW_003307585	XP_001008939
NW_003307586	XP_001008940
NW_003307587	XP_001008941
NW_003307588	XP_001008942
NW_003307589	XP_001008943
NW_003307590	XP_001008944
NW_003307591	XP_001008946
NW_003307592	XP_001008947
NW_003307593	XP_001008948
NW_003307594	XP_001008949
NW_003307595	XP_001008951
NW_003307596	XP_001008952
NW_003307597	XP_001008953
NW_003307598	XP_001008955
NW_003307599	XP_001008958
NW_003307600	XP_001008959
NW_003307601	XP_001008961
NW_003307602	XP_001008963
NW_003307603	XP_001008964
NW_003307604	XP_001008966
NW_003307605	XP_001008972
NW_003307606	XP_001008974
NW_003307607	XP_001008975
NW_003307608	XP_001008977
NW_003307609	XP_001008978
NW_003307610	XP_001008979
NW_003307611	XP_001008983
NW_003307612	XP_001008984
NW_003307613	XP_001008985
NW_003307614	XP_001008986
NW_003307615	XP_001008987
NW_003307616	XP_001008988
NW_003307617	XP_001008990
NW_003307618	XP_001008991
NW_003307619	XP_001008992
NW_003307620	XP_001008993
NW_003307621	XP_001008994
NW_003307622	XP_001008995
NW_003307623	XP_001008997
NW_003307624	XP_001009000
NW_003307625	XP_001009001
NW_003307626	XP_001009002
NW_003307627	XP_001009004
NW_003307628	XP_001009005
NW_003307629	XP_001009006
NW_003307630	XP_001009007
NW_003307631	XP_001009008
NW_003307632	XP_001009009
NW_003307633	XP_001009010
NW_003307634	XP_001009012
NW_003307635	XP_001009013
NW_003307636	XP_001009014
NW_003307637	XP_001009015
NW_003307638	XP_001009016
NW_003307639	XP_001009017
NW_003307640	XP_001009018
NW_003307641	XP_001009019
NW_003307642	XP_001009020
NW_003307643	XP_001009023
NW_003307644	XP_001009024
NW_003307645	XP_001009025
NW_003307646	XP_001009027
NW_003307647	XP_001009028
NW_003307648	XP_001009029
NW_003307649	XP_001009030
NW_003307650	XP_001009031
NW_003307651	XP_001009032
NW_003307652	XP_001009033
NW_003307653	XP_001009034
NW_003307654	XP_001009035
NW_003307655	XP_001009037
NW_003307656	XP_001009038
NW_003307657	XP_001009040
NW_003307658	XP_001009041
NW_003307659	XP_001009042
NW_003307660	XP_001009043
NW_003307661	XP_001009044
NW_003307662	XP_001009045
NW_003307663	XP_001009046
NW_003307664	XP_001009047
NW_003307665	XP_001009048
NW_003307666	XP_001009049
NW_003307667	XP_001009050
NW_003307668	XP_001009052
NW_003307669	XP_001009054
NW_003307670	XP_001009056
NW_003307671	XP_001009057
NW_003307672	XP_001009058
NW_003307673	XP_001009059
NW_003307674	XP_001009060
NW_003307675	XP_001009061
NW_003307676	XP_001009062
NW_003307677	XP_001009063
NW_003307678	XP_001009064
NW_003307679	XP_001009065
NW_003307680	XP_001009066
NW_003307681	XP_001009067
NW_003307682	XP_001009069
NW_003307683	XP_001009070
NW_003307684	XP_001009071
NW_003307685	XP_001009072
NW_003307686	XP_001009073
NW_003307687	XP_001009074
NW_003307688	XP_001009078
NW_003307689	XP_001009080
NW_003307690	XP_001009081
NW_003307691	XP_001009082
NW_003307692	XP_001009083
NW_003307693	XP_001009085
NW_003307694	XP_001009086
NW_003307695	XP_001009087
NW_003307696	XP_001009088
NW_003307697	XP_001009089
NW_003307698	XP_001009090
NW_003307699	XP_001009091
NW_003307700	XP_001009092
NW_003307701	XP_001009093
NW_003307702	XP_001009094
NW_003307703	XP_001009095
NW_003307704	XP_001009096
NW_003307705	XP_001009097
NW_003307706	XP_001009098
NW_003307707	XP_001009099
NW_003307708	XP_001009100
NW_003307709	XP_001009101
NW_003307710	XP_001009102
NW_003307711	XP_001009104
NW_003307712	XP_001009106
NW_003307713	XP_001009107
NW_003307714	XP_001009109
NW_003307715	XP_001009111
NW_003307716	XP_001009112
NW_003307717	XP_001009115
NW_003307718	XP_001009116
NW_003307719	XP_001009117
NW_003307720	XP_001009118
NW_003307721	XP_001009119
NW_003307722	XP_001009121
NW_003307723	XP_001009122
NW_003307724	XP_001009123
NW_003307725	XP_001009124
NW_003307726	XP_001009126
NW_003307727	XP_001009127
NW_003307728	XP_001009128
NW_003307729	XP_001009129
NW_003307730	XP_001009130
NW_003307731	XP_001009131
NW_003307732	XP_001009132
NW_003307733	XP_001009133
NW_003307734	XP_001009134
NW_003307735	XP_001009135
NW_003307736	XP_001009136
NW_003307737	XP_001009139
NW_003307738	XP_001009143
NW_003307739	XP_001009144
NW_003307740	XP_001009145
NW_003307741	XP_001009147
NW_003307742	XP_001009148
NW_003307743	XP_001009151
NW_003307744	XP_001009152
NW_003307745	XP_001009153
NW_003307746	XP_001009154
NW_003307747	XP_001009155
NW_003307748	XP_001009156
NW_003307749	XP_001009157
NW_003307750	XP_001009158
NW_003307751	XP_001009161
NW_003307752	XP_001009162
NW_003307753	XP_001009163
NW_003307754	XP_001009164
NW_003307755	XP_001009165
NW_003307756	XP_001009166
NW_003307757	XP_001009167
NW_003307758	XP_001009172
NW_003307759	XP_001009173
NW_003307760	XP_001009174
NW_003307761	XP_001009175
NW_003307762	XP_001009176
NW_003307763	XP_001009178
NW_003307764	XP_001009179
NW_003307765	XP_001009180
NW_003307766	XP_001009181
NW_003307767	XP_001009182
NW_003307768	XP_001009183
NW_003307769	XP_001009184
NW_003307770	XP_001009185
NW_003307771	XP_001009186
NW_003307772	XP_001009188
NW_003307773	XP_001009190
NW_003307774	XP_001009191
NW_003307775	XP_001009194
NW_003307776	XP_001009195
NW_003307777	XP_001009196
NW_003307778	XP_001009197
NW_003307779	XP_001009198
NW_003307780	XP_001009199
NW_003307781	XP_001009200
NW_003307782	XP_001009201
NW_003307783	XP_001009202
NW_003307784	XP_001009203
NW_003307785	XP_001009204
NW_003307786	XP_001009206
NW_003307787	XP_001009208
NW_003307788	XP_001009209
NW_003307789	XP_001009212
NW_003307790	XP_001009213
NW_003307791	XP_001009217
NW_003307792	XP_001009218
NW_003307793	XP_001009219
NW_003307794	XP_001009221
NW_003307795	XP_001009222
NW_003307796	XP_001009223
NW_003307797	XP_001009224
NW_003307798	XP_001009225
NW_003307799	XP_001009226
NW_003307800	XP_001009227
NW_003307801	XP_001009228
NW_003307802	XP_001009229
NW_003307803	XP_001009232
NW_003307804	XP_001009233
NW_003307805	XP_001009234
NW_003307806	XP_001009235
NW_003307807	XP_001009236
NW_003307808	XP_001009237
NW_003307809	XP_001009238
NW_003307810	XP_001009239
NW_003307811	XP_001009240
NW_003307812	XP_001009241
NW_003307813	XP_001009242
NW_003307814	XP_001009243
NW_003307815	XP_001009244
NW_003307816	XP_001009245
NW_003307817	XP_001009246
NW_003307818	XP_001009247
NW_003307819	XP_001009248
NW_003307820	XP_001009249
NW_003307821	XP_001009250
NW_003307822	XP_001009251
NW_003307823	XP_001009252
NW_003307824	XP_001009253
NW_003307825	XP_001009254
NW_003307826	XP_001009255
NW_003307827	XP_001009256
NW_003307828	XP_001009257
NW_003307829	XP_001009259
NW_003307830	XP_001009260
NW_003307831	XP_001009262
NW_003307832	XP_001009263
NW_003307833	XP_001009266
NW_003307834	XP_001009267
NW_003307835	XP_001009270
NW_003307836	XP_001009271
NW_003307837	XP_001009272
NW_003307838	XP_001009273
NW_003307839	XP_001009274
NW_003307840	XP_001009275
NW_003307841	XP_001009277
NW_003307842	XP_001009278
NW_003307843	XP_001009279
NW_003307844	XP_001009280
NW_003307845	XP_001009282
NW_003307846	XP_001009284
NW_003307847	XP_001009285
NW_003307848	XP_001009286
NW_003307849	XP_001009287
NW_003307850	XP_001009290
NW_003307851	XP_001009291
NW_003307852	XP_001009292
NW_003307853	XP_001009293
NW_003307854	XP_001009294
NW_003307855	XP_001009295
NW_003307856	XP_001009296
NW_003307857	XP_001009297
NW_003307858	XP_001009298
NW_003307859	XP_001009299
NW_003307860	XP_001009300
NW_003307861	XP_001009301
NW_003307862	XP_001009302
NW_003307863	XP_001009303
NW_003307864	XP_001009304
NW_003307865	XP_001009305
NW_003307866	XP_001009306
NW_003307867	XP_001009307
NW_003307868	XP_001009308
NW_003307869	XP_001009309
NW_003307870	XP_001009310
[truncated: 419,525+ more rows]

## Sheet: Invertebrates
GenBank accession number (proteomes)
NP_001007096
NP_001007097
NP_001007565
NP_001007567
NP_001010975
NP_001011562
NP_001011563
NP_001011564
NP_001011565
NP_001011566
NP_001011567
NP_001011568
NP_001011570
NP_001011571
NP_001011572
NP_001011573
NP_001011574
NP_001011575
NP_001011576
NP_001011577
NP_001011578
NP_001011579
NP_001011580
NP_001011581
NP_001011582
NP_001011583
NP_001011584
NP_001011585
NP_001011586
NP_001011587
NP_001011588
NP_001011589
NP_001011590
NP_001011591
NP_001011592
NP_001011593
NP_001011594
NP_001011595
NP_001011596
NP_001011597
NP_001011598
NP_001011599
NP_001011600
NP_001011601
NP_001011602
NP_001011603
NP_001011604
NP_001011605
NP_001011606
NP_001011607
NP_001011608
NP_001011610
NP_001011611
NP_001011612
NP_001011613
NP_001011614
NP_001011615
NP_001011616
NP_001011617
NP_001011618
NP_001011619
NP_001011620
NP_001011621
NP_001011622
NP_001011623
NP_001011624
NP_001011625
NP_001011626
NP_001011627
NP_001011628
NP_001011629
NP_001011630
NP_001011631
NP_001011632
NP_001011633
NP_001011634
NP_001011635
NP_001011636
NP_001011637
NP_001011638
NP_001011639
NP_001011640
NP_001011641
NP_001011643
NP_001011644
NP_001011650
NP_001011652
NP_001011653
NP_001011654
NP_001011659
NP_001012431
NP_001012633
NP_001012645
NP_001012980
NP_001012981
NP_001013024
NP_001013377
NP_001013379
NP_001014429
NP_001014430
NP_001014453
NP_001014454
NP_001014455
NP_001014456
NP_001014457
NP_001014458
NP_001014459
NP_001014460
NP_001014461
NP_001014462
NP_001014463
NP_001014464
NP_001014465
NP_001014467
NP_001014468
NP_001014469
NP_001014474
NP_001014475
NP_001014476
NP_001014477
NP_001014478
NP_001014479
NP_001014480
NP_001014481
NP_001014482
NP_001014484
NP_001014485
NP_001014486
NP_001014487
NP_001014488
NP_001014489
NP_001014490
NP_001014491
NP_001014492
NP_001014493
NP_001014494
NP_001014495
NP_001014496
NP_001014497
NP_001014498
NP_001014500
NP_001014501
NP_001014502
NP_001014503
NP_001014504
NP_001014505
NP_001014507
NP_001014508
NP_001014509
NP_001014510
NP_001014511
NP_001014512
NP_001014513
NP_001014514
NP_001014515
NP_001014516
NP_001014518
NP_001014519
NP_001014520
NP_001014521
NP_001014522
NP_001014523
NP_001014524
NP_001014525
NP_001014526
NP_001014527
NP_001014528
NP_001014529
NP_001014530
NP_001014531
NP_001014532
NP_001014533
NP_001014534
NP_001014535
NP_001014536
NP_001014537
NP_001014538
NP_001014539
NP_001014540
NP_001014542
NP_001014543
NP_001014545
NP_001014546
NP_001014547
NP_001014548
NP_001014549
NP_001014551
NP_001014552
NP_001014553
NP_001014554
NP_001014555
NP_001014556
NP_001014557
NP_001014558
NP_001014559
NP_001014560
NP_001014561
NP_001014562
NP_001014563
NP_001014564
NP_001014565
NP_001014566
NP_001014567
NP_001014568
NP_001014569
NP_001014571
NP_001014572
NP_001014573
NP_001014574
NP_001014576
NP_001014577
NP_001014579
NP_001014580
NP_001014581
NP_001014582
NP_001014583
NP_001014584
NP_001014585
NP_001014586
NP_001014587
NP_001014588
NP_001014589
NP_001014590
NP_001014591
NP_001014592
NP_001014593
NP_001014594
NP_001014595
NP_001014596
NP_001014597
NP_001014598
NP_001014599
NP_001014600
NP_001014601
NP_001014602
NP_001014603
NP_001014604
NP_001014605
NP_001014606
NP_001014607
NP_001014608
NP_001014609
NP_001014610
NP_001014611
NP_001014612
NP_001014613
NP_001014614
NP_001014616
NP_001014617
NP_001014619
NP_001014620
NP_001014621
NP_001014622
NP_001014623
NP_001014624
NP_001014625
NP_001014626
NP_001014627
NP_001014628
NP_001014629
NP_001014630
NP_001014631
NP_001014632
NP_001014633
NP_001014634
NP_001014635
NP_001014636
NP_001014637
NP_001014639
NP_001014641
NP_001014642
NP_001014643
NP_001014644
NP_001014646
NP_001014647
NP_001014648
NP_001014649
NP_001014650
NP_001014651
NP_001014652
NP_001014653
NP_001014654
NP_001014655
NP_001014656
NP_001014657
NP_001014658
NP_001014659
NP_001014660
NP_001014661
NP_001014662
NP_001014663
NP_001014664
NP_001014665
NP_001014666
NP_001014667
NP_001014668
NP_001014669
NP_001014670
NP_001014671
NP_001014672
NP_001014673
NP_001014674
NP_001014675
NP_001014676
NP_001014677
NP_001014678
NP_001014679
NP_001014680
NP_001014681
NP_001014682
NP_001014684
NP_001014685
NP_001014687
NP_001014688
NP_001014689
NP_001014691
NP_001014693
NP_001014694
NP_001014695
NP_001014696
NP_001014697
NP_001014698
NP_001014699
NP_001014701
NP_001014702
NP_001014703
NP_001014705
NP_001014706
NP_001014707
NP_001014708
NP_001014709
NP_001014710
NP_001014711
NP_001014712
NP_001014713
NP_001014714
NP_001014715
NP_001014716
NP_001014717
NP_001014718
NP_001014719
NP_001014720
NP_001014721
NP_001014722
NP_001014723
NP_001014724
NP_001014725
NP_001014726
NP_001014727
NP_001014728
NP_001014729
NP_001014730
NP_001014731
NP_001014732
NP_001014733
NP_001014734
NP_001014735
NP_001014736
NP_001014737
NP_001014738
NP_001014739
NP_001014740
NP_001014741
NP_001014742
NP_001014743
NP_001014744
NP_001014745
NP_001014746
NP_001014747
NP_001014749
NP_001014750
NP_001014752
NP_001014753
NP_001014754
NP_001014755
NP_001014756
NP_001014757
NP_001014758
NP_001014759
NP_001014760
NP_001014983
NP_001014991
NP_001014992
NP_001014993
NP_001014994
NP_001015095
NP_001015096
NP_001015100
NP_001015101
NP_001015119
NP_001015121
NP_001015122
NP_001015123
NP_001015132
NP_001015151
NP_001015152
NP_001015155
NP_001015156
NP_001015157
NP_001015158
NP_001015159
NP_001015160
NP_001015161
NP_001015162
NP_001015164
NP_001015167
NP_001015168
NP_001015174
NP_001015175
NP_001015176
NP_001015187
NP_001015188
NP_001015212
NP_001015213
NP_001015214
NP_001015221
NP_001015222
NP_001015223
NP_001015224
NP_001015241
NP_001015254
NP_001015255
NP_001015256
NP_001015257
NP_001015258
NP_001015260
NP_001015261
NP_001015262
NP_001015263
NP_001015316
NP_001015319
NP_001015320
NP_001015321
NP_001015349
NP_001015352
NP_001015354
NP_001015359
NP_001015360
NP_001015363
NP_001015383
NP_001015384
NP_001015386
NP_001015387
NP_001015389
NP_001015401
NP_001015402
NP_001015405
NP_001015473
NP_001015476
NP_001015497
NP_001015498
NP_001015499
NP_001015502
NP_001015505
NP_001019868
NP_001020957
NP_001020958
NP_001020959
NP_001020960
NP_001020961
NP_001020963
NP_001020966
NP_001020968
NP_001020972
NP_001020975
NP_001020977
NP_001020979
NP_001020980
NP_001020982
NP_001020983
NP_001020984
NP_001020985
NP_001020988
NP_001020989
NP_001020991
NP_001020992
NP_001020993
NP_001020994
NP_001020996
NP_001020998
NP_001020999
NP_001021001
NP_001021002
NP_001021003
NP_001021004
NP_001021005
NP_001021008
NP_001021011
NP_001021012
NP_001021013
NP_001021014
NP_001021016
NP_001021017
NP_001021023
NP_001021024
NP_001021025
NP_001021026
NP_001021027
NP_001021028
NP_001021029
NP_001021036
NP_001021037
NP_001021042
NP_001021043
NP_001021044
NP_001021045
NP_001021047
NP_001021048
NP_001021049
NP_001021050
NP_001021051
NP_001021052
NP_001021053
NP_001021055
NP_001021061
NP_001021067
NP_001021068
NP_001021069
NP_001021070
NP_001021071
NP_001021072
NP_001021074
NP_001021075
NP_001021076
NP_001021080
NP_001021081
NP_001021083
NP_001021084
NP_001021085
NP_001021087
NP_001021089
NP_001021090
NP_001021092
NP_001021093
NP_001021102
NP_001021103
NP_001021106
NP_001021108
NP_001021110
NP_001021113
NP_001021114
NP_001021122
NP_001021124
NP_001021125
NP_001021126
NP_001021127
NP_001021128
NP_001021129
NP_001021130
NP_001021133
NP_001021134
NP_001021137
NP_001021138
NP_001021140
NP_001021142
NP_001021145
NP_001021148
NP_001021149
NP_001021150
NP_001021151
NP_001021152
NP_001021153
NP_001021155
NP_001021156
NP_001021158
NP_001021159
NP_001021160
NP_001021164
NP_001021166
NP_001021167
NP_001021169
NP_001021170
NP_001021171
NP_001021173
NP_001021176
NP_001021177
NP_001021178
NP_001021179
NP_001021180
NP_001021181
NP_001021184
NP_001021185
NP_001021186
NP_001021188
NP_001021189
NP_001021191
NP_001021195
NP_001021196
NP_001021200
NP_001021202
NP_001021203
NP_001021204
NP_001021205
NP_001021206
NP_001021207
NP_001021208
NP_001021209
NP_001021210
NP_001021212
NP_001021213
NP_001021214
NP_001021216
NP_001021218
NP_001021220
NP_001021222
NP_001021223
NP_001021225
NP_001021228
NP_001021229
NP_001021233
NP_001021234
NP_001021235
NP_001021238
NP_001021240
NP_001021242
NP_001021243
NP_001021244
NP_001021245
NP_001021251
NP_001021254
NP_001021255
NP_001021256
NP_001021259
NP_001021261
NP_001021266
NP_001021267
NP_001021270
NP_001021276
NP_001021277
NP_001021278
NP_001021280
NP_001021282
NP_001021283
NP_001021288
NP_001021292
NP_001021296
NP_001021299
NP_001021300
NP_001021301
NP_001021302
NP_001021303
NP_001021304
NP_001021307
NP_001021312
NP_001021313
NP_001021314
NP_001021315
NP_001021316
NP_001021322
NP_001021323
NP_001021324
NP_001021330
NP_001021332
NP_001021333
NP_001021334
NP_001021335
NP_001021336
NP_001021337
NP_001021339
NP_001021344
NP_001021346
NP_001021347
NP_001021348
NP_001021349
NP_001021350
NP_001021351
NP_001021352
NP_001021353
NP_001021355
NP_001021356
NP_001021357
NP_001021361
NP_001021364
NP_001021367
NP_001021368
NP_001021369
NP_001021372
NP_001021374
NP_001021388
NP_001021389
NP_001021390
NP_001021391
NP_001021392
NP_001021393
NP_001021395
NP_001021396
NP_001021398
NP_001021399
NP_001021401
NP_001021404
NP_001021405
NP_001021408
NP_001021409
NP_001021412
NP_001021418
NP_001021419
NP_001021421
NP_001021422
NP_001021423
NP_001021424
NP_001021425
NP_001021426
NP_001021429
NP_001021430
NP_001021433
NP_001021434
NP_001021435
NP_001021436
NP_001021437
NP_001021438
NP_001021439
NP_001021440
NP_001021442
NP_001021443
NP_001021444
NP_001021445
NP_001021446
NP_001021449
NP_001021451
NP_001021452
NP_001021453
NP_001021455
NP_001021456
NP_001021457
NP_001021458
NP_001021460
NP_001021463
NP_001021465
NP_001021467
NP_001021468
NP_001021475
NP_001021478
NP_001021480
NP_001021482
NP_001021485
NP_001021486
NP_001021492
NP_001021494
NP_001021496
NP_001021497
NP_001021498
NP_001021499
NP_001021500
NP_001021502
NP_001021503
NP_001021504
NP_001021506
NP_001021510
NP_001021512
NP_001021516
NP_001021518
NP_001021519
NP_001021520
NP_001021522
NP_001021526
NP_001021531
NP_001021532
NP_001021535
NP_001021536
NP_001021537
NP_001021540
NP_001021543
NP_001021547
NP_001021551
NP_001021553
NP_001021555
NP_001021556
NP_001021559
NP_001021562
NP_001021564
NP_001021565
NP_001021568
NP_001021570
NP_001021575
NP_001021581
NP_001021583
NP_001021584
NP_001021585
NP_001021592
NP_001021593
NP_001021596
NP_001021598
NP_001021600
NP_001021602
NP_001021603
NP_001021606
NP_001021610
NP_001021611
NP_001021612
NP_001021613
NP_001021614
NP_001021615
NP_001021625
NP_001021626
NP_001021627
NP_001021628
NP_001021631
NP_001021632
NP_001021633
NP_001021638
NP_001021639
NP_001021640
NP_001021641
NP_001021643
NP_001021644
NP_001021645
NP_001021646
NP_001021647
NP_001021650
NP_001021652
NP_001021657
NP_001021659
NP_001021660
NP_001021661
NP_001021663
NP_001021664
NP_001021665
NP_001021666
NP_001021667
NP_001021668
NP_001021670
NP_001021671
NP_001021672
NP_001021675
NP_001021677
NP_001021678
NP_001021679
NP_001021681
NP_001021687
NP_001021690
NP_001021691
NP_001021693
NP_001021695
NP_001021697
NP_001021701
NP_001021702
NP_001021706
NP_001021714
NP_001021718
NP_001021722
NP_001021725
NP_001021728
NP_001021729
NP_001021733
NP_001021734
NP_001021736
NP_001021738
NP_001021741
NP_001021744
NP_001021745
NP_001021746
NP_001021748
NP_001021750
NP_001021751
NP_001021752
NP_001021753
NP_001021756
NP_001021761
NP_001021762
NP_001021764
NP_001021765
NP_001021766
NP_001021767
NP_001021769
NP_001021770
NP_001021772
NP_001021775
NP_001021776
NP_001021777
NP_001021779
NP_001021781
NP_001021782
NP_001021783
NP_001021788
NP_001021789
NP_001021793
NP_001021797
NP_001021798
NP_001021799
NP_001021802
NP_001021806
NP_001021809
NP_001021813
NP_001021821
NP_001021822
NP_001021823
NP_001021825
NP_001021826
NP_001021829
NP_001021830
NP_001021831
NP_001021832
NP_001021833
NP_001021834
NP_001021835
NP_001021836
NP_001021838
NP_001021842
NP_001021844
NP_001021846
NP_001021847
NP_001021848
NP_001021849
NP_001021850
NP_001021851
NP_001021852
NP_001021862
NP_001021863
NP_001021864
NP_001021865
NP_001021866
NP_001021871
NP_001021873
NP_001021874
NP_001021875
NP_001021877
NP_001021878
NP_001021879
NP_001021881
NP_001021882
NP_001021883
NP_001021884
NP_001021885
NP_001021886
NP_001021888
NP_001021889
NP_001021890
NP_001021891
NP_001021892
NP_001021893
NP_001021894
NP_001021896
NP_001021898
NP_001021900
NP_001021903
NP_001021904
NP_001021905
NP_001021906
NP_001021907
NP_001021908
NP_001021909
NP_001021913
NP_001021915
NP_001021917
NP_001021918
NP_001021919
NP_001021921
NP_001021922
NP_001021924
NP_001021925
NP_001021928
NP_001021934
NP_001021935
NP_001021937
NP_001021939
NP_001021940
NP_001021942
NP_001021943
NP_001021944
NP_001021948
NP_001021949
NP_001021951
NP_001021952
NP_001021954
NP_001021956
NP_001021957
NP_001021959
NP_001021962
NP_001021963
NP_001021965
NP_001021966
NP_001021967
NP_001021969
NP_001021970
NP_001021971
NP_001021972
NP_001021973
NP_001021976
NP_001021977
NP_001021979
NP_001021980
NP_001021981
NP_001021983
NP_001021984
NP_001021985
NP_001021987
NP_001021988
NP_001021991
NP_001021992
NP_001021993
NP_001021994
NP_001021997
NP_001021998
NP_001022006
NP_001022007
NP_001022008
NP_001022009
NP_001022010
NP_001022014
NP_001022015
NP_001022016
NP_001022017
NP_001022019
NP_001022020
NP_001022022
NP_001022024
NP_001022026
NP_001022027
NP_001022033
NP_001022038
NP_001022039
NP_001022041
NP_001022043
NP_001022045
NP_001022048
NP_001022050
NP_001022051
NP_001022053
NP_001022054
NP_001022057
NP_001022058
NP_001022059
NP_001022060
NP_001022062
NP_001022066
NP_001022067
NP_001022074
NP_001022075
NP_001022076
NP_001022078
NP_001022079
NP_001022081
NP_001022082
NP_001022084
NP_001022085
NP_001022086
NP_001022087
NP_001022089
NP_001022092
NP_001022093
NP_001022094
NP_001022095
NP_001022096
NP_001022097
NP_001022098
NP_001022099
NP_001022100
NP_001022101
NP_001022102
NP_001022103
NP_001022104
NP_001022108
NP_001022110
NP_001022112
NP_001022113
NP_001022114
NP_001022115
NP_001022117
NP_001022119
NP_001022120
NP_001022122
NP_001022123
NP_001022127
NP_001022128
NP_001022129
NP_001022132
NP_001022133
NP_001022134
NP_001022136
NP_001022137
NP_001022139
NP_001022140
NP_001022141
NP_001022143
NP_001022144
NP_001022145
NP_001022146
NP_001022149
NP_001022151
NP_001022152
NP_001022153
NP_001022154
NP_001022156
NP_001022157
NP_001022158
NP_001022161
NP_001022162
NP_001022163
NP_001022166
NP_001022169
NP_001022170
NP_001022171
NP_001022172
NP_001022173
NP_001022174
NP_001022176
NP_001022177
NP_001022178
NP_001022181
NP_001022184
NP_001022185
NP_001022186
NP_001022187
NP_001022190
NP_001022191
NP_001022194
NP_001022196
NP_001022199
NP_001022203
NP_001022204
NP_001022205
NP_001022206
NP_001022208
NP_001022209
NP_001022212
NP_001022214
NP_001022215
NP_001022216
NP_001022218
NP_001022219
NP_001022224
NP_001022226
NP_001022231
NP_001022232
NP_001022233
NP_001022238
NP_001022242
NP_001022243
NP_001022244
NP_001022248
NP_001022249
NP_001022250
NP_001022251
NP_001022254
NP_001022256
NP_001022257
NP_001022259
NP_001022260
NP_001022262
NP_001022263
NP_001022264
NP_001022266
NP_001022268
NP_001022269
NP_001022270
NP_001022271
NP_001022273
NP_001022275
NP_001022277
NP_001022278
NP_001022280
NP_001022281
NP_001022282
NP_001022283
NP_001022284
NP_001022286
NP_001022287
NP_001022288
NP_001022291
NP_001022293
NP_001022297
NP_001022299
NP_001022300
NP_001022302
NP_001022305
NP_001022306
NP_001022309
NP_001022310
NP_001022311
NP_001022313
NP_001022314
NP_001022316
NP_001022317
NP_001022318
NP_001022320
NP_001022321
NP_001022323
NP_001022324
NP_001022325
NP_001022326
NP_001022328
NP_001022330
NP_001022331
NP_001022332
NP_001022338
NP_001022339
NP_001022341
NP_001022344
NP_001022345
NP_001022346
NP_001022347
NP_001022349
NP_001022351
NP_001022352
NP_001022353
NP_001022356
NP_001022360
NP_001022361
NP_001022363
NP_001022364
NP_001022365
NP_001022366
NP_001022367
NP_001022368
NP_001022370
NP_001022371
NP_001022373
NP_001022374
NP_001022377
NP_001022378
NP_001022381
NP_001022382
NP_001022383
NP_001022385
NP_001022386
NP_001022390
NP_001022391
NP_001022392
NP_001022395
NP_001022396
NP_001022398
NP_001022399
NP_001022401
NP_001022402
NP_001022403
NP_001022405
NP_001022406
NP_001022407
NP_001022410
NP_001022413
NP_001022416
NP_001022417
NP_001022421
NP_001022423
NP_001022424
NP_001022425
NP_001022426
NP_001022428
NP_001022429
NP_001022431
NP_001022432
NP_001022433
NP_001022434
NP_001022435
NP_001022438
NP_001022442
NP_001022443
NP_001022450
NP_001022451
NP_001022452
NP_001022453
NP_001022454
NP_001022457
NP_001022458
NP_001022459
NP_001022462
NP_001022463
NP_001022464
NP_001022465
NP_001022467
NP_001022469
NP_001022472
NP_001022473
NP_001022475
NP_001022476
NP_001022477
NP_001022480
NP_001022481
NP_001022483
NP_001022484
NP_001022485
NP_001022486
NP_001022488
NP_001022489
NP_001022490
NP_001022491
NP_001022492
NP_001022493
NP_001022497
NP_001022498
NP_001022499
NP_001022502
NP_001022505
NP_001022508
NP_001022509
NP_001022513
NP_001022514
NP_001022516
NP_001022517
NP_001022518
NP_001022520
NP_001022524
NP_001022527
NP_001022529
NP_001022531
NP_001022532
NP_001022533
NP_001022534
NP_001022535
NP_001022536
NP_001022537
NP_001022538
NP_001022539
NP_001022540
NP_001022543
NP_001022547
NP_001022548
NP_001022549
NP_001022550
NP_001022551
NP_001022552
NP_001022554
NP_001022555
NP_001022557
NP_001022558
NP_001022560
NP_001022561
NP_001022562
NP_001022563
NP_001022566
NP_001022567
NP_001022569
NP_001022571
NP_001022572
NP_001022573
NP_001022574
NP_001022575
NP_001022576
NP_001022580
NP_001022581
NP_001022584
NP_001022585
NP_001022586
NP_001022588
NP_001022590
NP_001022593
NP_001022594
NP_001022596
NP_001022597
NP_001022599
NP_001022602
NP_001022604
NP_001022605
NP_001022607
NP_001022610
NP_001022614
NP_001022616
NP_001022618
NP_001022619
NP_001022621
NP_001022622
NP_001022623
NP_001022624
NP_001022630
NP_001022632
NP_001022635
NP_001022637
NP_001022639
NP_001022640
NP_001022641
NP_001022643
NP_001022644
NP_001022646
NP_001022649
NP_001022650
NP_001022652
NP_001022653
NP_001022654
NP_001022656
NP_001022657
NP_001022660
NP_001022662
NP_001022663
NP_001022665
NP_001022669
NP_001022671
NP_001022673
NP_001022674
NP_001022675
NP_001022677
NP_001022678
NP_001022680
NP_001022681
NP_001022682
NP_001022683
NP_001022686
NP_001022687
NP_001022688
NP_001022689
NP_001022690
NP_001022691
NP_001022692
NP_001022695
NP_001022696
NP_001022698
NP_001022699
NP_001022700
NP_001022703
NP_001022704
NP_001022705
NP_001022706
NP_001022713
NP_001022714
NP_001022715
NP_001022716
NP_001022721
NP_001022722
NP_001022723
NP_001022726
NP_001022728
NP_001022731
NP_001022735
NP_001022738
NP_001022739
NP_001022740
NP_001022747
NP_001022748
NP_001022749
NP_001022752
NP_001022753
NP_001022754
NP_001022755
NP_001022756
NP_001022757
NP_001022758
NP_001022759
NP_001022762
NP_001022764
NP_001022765
NP_001022767
NP_001022770
NP_001022778
NP_001022782
NP_001022783
NP_001022784
NP_001022785
NP_001022786
NP_001022792
NP_001022794
NP_001022796
NP_001022799
NP_001022804
NP_001022805
NP_001022806
NP_001022807
NP_001022808
NP_001022811
NP_001022812
NP_001022814
NP_001022815
NP_001022827
NP_001022828
NP_001022831
NP_001022832
NP_001022833
NP_001022834
NP_001022836
NP_001022837
NP_001022838
NP_001022846
NP_001022847
NP_001022852
NP_001022859
NP_001022860
NP_001022861
NP_001022862
NP_001022863
NP_001022864
NP_001022865
NP_001022866
NP_001022867
NP_001022870
NP_001022871
NP_001022872
NP_001022873
NP_001022875
NP_001022876
NP_001022878
NP_001022880
NP_001022881
NP_001022884
NP_001022886
NP_001022887
NP_001022888
NP_001022890
NP_001022891
NP_001022892
NP_001022893
NP_001022894
NP_001022897
NP_001022898
NP_001022899
NP_001022902
NP_001022903
NP_001022904
NP_001022906
NP_001022909
NP_001022910
NP_001022911
NP_001022915
NP_001022916
NP_001022919
NP_001022928
NP_001022930
NP_001022932
NP_001022935
NP_001022937
NP_001022946
NP_001022947
NP_001022948
NP_001022949
NP_001022951
NP_001022954
NP_001022955
NP_001022956
NP_001022957
NP_001022958
NP_001022960
NP_001022962
NP_001022964
NP_001022965
NP_001022967
NP_001022976
NP_001022977
NP_001022979
NP_001022981
NP_001022982
NP_001022983
NP_001022985
NP_001022986
NP_001022987
NP_001022988
NP_001022992
NP_001022993
NP_001022994
NP_001022996
NP_001022997
NP_001022998
NP_001023000
NP_001023003
NP_001023004
NP_001023007
NP_001023008
NP_001023011
NP_001023013
NP_001023015
NP_001023016
NP_001023017
NP_001023018
NP_001023019
NP_001023020
NP_001023021
NP_001023022
NP_001023024
NP_001023025
NP_001023028
NP_001023030
NP_001023032
NP_001023033
NP_001023037
NP_001023039
NP_001023041
NP_001023047
NP_001023048
NP_001023051
NP_001023052
NP_001023053
NP_001023054
NP_001023056
NP_001023058
NP_001023059
NP_001023061
NP_001023062
NP_001023065
NP_001023068
NP_001023069
NP_001023070
NP_001023071
NP_001023072
NP_001023073
NP_001023075
NP_001023076
NP_001023079
NP_001023083
NP_001023084
NP_001023088
NP_001023093
NP_001023094
NP_001023095
NP_001023097
NP_001023098
NP_001023100
NP_001023101
NP_001023103
NP_001023104
NP_001023107
NP_001023109
NP_001023110
NP_001023111
NP_001023113
NP_001023120
NP_001023121
NP_001023122
NP_001023125
NP_001023126
NP_001023127
NP_001023128
NP_001023131
NP_001023134
NP_001023135
NP_001023136
NP_001023140
NP_001023141
NP_001023142
NP_001023145
NP_001023146
NP_001023147
NP_001023148
NP_001023152
NP_001023153
NP_001023154
NP_001023155
NP_001023158
NP_001023159
NP_001023160
NP_001023162
NP_001023164
NP_001023165
NP_001023169
NP_001023170
NP_001023171
NP_001023172
NP_001023173
NP_001023176
NP_001023182
NP_001023183
NP_001023184
NP_001023185
NP_001023187
NP_001023188
NP_001023189
NP_001023190
NP_001023191
NP_001023193
NP_001023194
NP_001023196
NP_001023197
NP_001023201
NP_001023203
NP_001023205
NP_001023207
NP_001023208
NP_001023209
NP_001023210
NP_001023217
NP_001023223
NP_001023224
NP_001023225
NP_001023226
NP_001023231
NP_001023232
NP_001023235
NP_001023236
NP_001023237
NP_001023242
NP_001023243
NP_001023244
NP_001023245
NP_001023246
NP_001023247
NP_001023248
NP_001023249
NP_001023250
NP_001023251
NP_001023252
NP_001023254
NP_001023255
NP_001023257
NP_001023259
NP_001023262
NP_001023265
NP_001023266
NP_001023268
NP_001023269
NP_001023271
NP_001023274
NP_001023276
NP_001023278
NP_001023280
NP_001023281
NP_001023282
NP_001023283
NP_001023284
NP_001023285
NP_001023287
NP_001023289
NP_001023293
NP_001023298
NP_001023304
NP_001023306
NP_001023309
NP_001023310
NP_001023311
NP_001023313
NP_001023314
NP_001023316
NP_001023318
NP_001023321
NP_001023323
NP_001023325
NP_001023328
NP_001023331
NP_001023332
NP_001023336
NP_001023337
NP_001023338
NP_001023339
NP_001023341
NP_001023342
NP_001023344
NP_001023346
NP_001023349
NP_001023351
NP_001023352
NP_001023356
NP_001023357
NP_001023358
NP_001023359
NP_001023361
NP_001023362
NP_001023366
NP_001023368
NP_001023369
NP_001023370
NP_001023371
NP_001023373
NP_001023374
NP_001023375
NP_001023382
NP_001023383
NP_001023384
NP_001023388
NP_001023389
NP_001023390
NP_001023391
NP_001023393
NP_001023394
NP_001023395
NP_001023400
NP_001023402
NP_001023403
NP_001023404
NP_001023405
NP_001023406
NP_001023410
NP_001023411
NP_001023413
NP_001023414
NP_001023420
NP_001023421
NP_001023422
NP_001023426
NP_001023427
NP_001023428
NP_001023430
NP_001023431
NP_001023433
NP_001023436
NP_001023439
NP_001023441
NP_001023449
NP_001023450
NP_001023451
NP_001023462
NP_001023465
NP_001023467
NP_001023468
NP_001023470
NP_001023471
NP_001023472
NP_001023473
NP_001023477
NP_001023480
NP_001023482
NP_001023486
NP_001023488
NP_001023492
NP_001023493
NP_001023496
NP_001023497
NP_001023499
NP_001023500
NP_001023502
NP_001023503
NP_001023504
NP_001023505
NP_001023506
NP_001023507
NP_001023510
NP_001023511
NP_001023514
NP_001023515
NP_001023516
NP_001023517
NP_001023518
NP_001023519
NP_001023521
NP_001023522
NP_001023523
NP_001023524
NP_001023525
NP_001023527
NP_001023530
NP_001023532
NP_001023533
NP_001023534
NP_001023535
NP_001023536
NP_001023537
NP_001023538
NP_001023539
NP_001023540
NP_001023541
NP_001023543
NP_001023546
NP_001023547
NP_001023548
NP_001023550
NP_001023551
NP_001023554
NP_001023555
NP_001023557
NP_001023560
NP_001023561
NP_001023563
NP_001023565
NP_001023568
NP_001023569
NP_001023570
NP_001023571
NP_001023577
NP_001023579
NP_001023582
NP_001023583
NP_001023586
NP_001023588
NP_001023590
NP_001023592
NP_001023596
NP_001023597
NP_001023598
NP_001023603
NP_001023604
NP_001023605
NP_001023607
NP_001023608
NP_001023610
NP_001023614
NP_001023615
NP_001023616
NP_001023617
NP_001023619
NP_001023622
NP_001023624
NP_001023625
NP_001023627
NP_001023628
NP_001023630
NP_001023631
NP_001023632
NP_001023635
NP_001023636
NP_001023637
NP_001023639
NP_001023643
NP_001023644
NP_001023645
NP_001023646
NP_001023647
NP_001023649
NP_001023650
NP_001023651
NP_001023652
NP_001023653
NP_001023654
NP_001023655
NP_001023656
NP_001023658
NP_001023659
NP_001023663
NP_001023664
NP_001023665
NP_001023668
NP_001023670
NP_001023671
NP_001023677
NP_001023679
NP_001023680
NP_001023681
NP_001023683
NP_001023684
NP_001023688
NP_001023690
NP_001023691
NP_001023694
NP_001023696
NP_001023697
NP_001023698
NP_001023700
NP_001023703
NP_001023705
NP_001023706
NP_001023707
NP_001023708
NP_001023709
NP_001023711
NP_001023712
NP_001023713
NP_001023714
NP_001023715
NP_001023718
NP_001023720
NP_001023726
NP_001023727
NP_001023728
NP_001023729
NP_001023732
NP_001023735
NP_001023736
NP_001023737
NP_001023738
NP_001023741
NP_001023742
NP_001023745
NP_001023746
NP_001023749
NP_001023751
NP_001023752
NP_001023754
NP_001023756
NP_001023757
NP_001023758
NP_001023759
NP_001023761
NP_001023763
NP_001023766
NP_001023767
NP_001023769
NP_001023770
NP_001023772
NP_001023773
NP_001023774
NP_001023776
NP_001023777
NP_001023778
NP_001023782
NP_001023783
NP_001023784
NP_001023785
NP_001023787
NP_001023788
NP_001023792
NP_001023793
NP_001023794
NP_001023795
NP_001023796
NP_001023797
NP_001023798
NP_001023799
NP_001023801
NP_001023802
NP_001023803
NP_001023805
NP_001023806
NP_001023807
NP_001023809
NP_001023810
NP_001023811
NP_001023812
NP_001023813
NP_001023816
NP_001023817
NP_001023818
NP_001023819
NP_001023820
NP_001023821
NP_001023823
NP_001023824
NP_001023827
NP_001023829
NP_001023830
NP_001023831
NP_001023833
NP_001023834
NP_001023839
NP_001023840
NP_001023841
NP_001023842
NP_001023843
[truncated: 679,460+ more rows]
