# Supplementary material for: Dataset from RNAseq analysis of differential gene expression among developmental stages of two non-marine ostracodes
Source: Data Brief. 2024 Jan 17;53:110070. doi: 10.1016/j.dib.2024.110070 (PMC10838692; doi:10.1016/j.dib.2024.110070)
Supplement: Supplementary file 2 [file mmc2.xlsx]

## Sheet: Sheet1
Transcript	Comparison	Mainly expressed in	logFC	logCPM	PValue	FDR	Molecular Function	Biological Process	2a	2b	2c	2d	2e	1a	1b	1c	1d	1e	3a	3b	3c	3d	3e	4a	4b	4c	4d	4e
									egg	egg	egg	egg	egg	larva A8	larva A8	larva A8	larva A8	larva A8	larva A4	larva A4	larva A4	larva A4	larva A4	adult	adult	adult	adult	adult
TRINITY_DN9730_c0_g1_i1	A8 vs. egg+A4+adult	larva A8	9.22851	3.68407	1.41836e-08	0.000237708	alcohol-forming fatty acyl-CoA reductase activity	mitochondrial electron transport, NADH to ubiquinone	0	0.214	0	0	0	0	0	101.163	0	0	0	0	0	0	0	0	0	0	0	0
TRINITY_DN1839_c0_g1_i3	A8 vs. egg+A4+adult	larva A8	9.04595	2.79616	1.59254e-08	0.000237708	alcohol-forming fatty acyl-CoA reductase activity	mitochondrial electron transport, NADH to ubiquinone	0	0	0	0	0	0	0	3.001	0	23.657	0	0	0	0	0	0	0	0	0	0
TRINITY_DN15565_c0_g1_i1	A8 vs. egg+A4+adult	larva A8	8.22267	2.74524	2.79875e-07	0.000820311	ubiquitin and zinc ion binding	protein transport	0.717	0	0	0	0	0	0	0	17.726	106.01	0	0	0	0	0	0	0	0	0	0
TRINITY_DN8530_c0_g1_i3	A8 vs. egg+A4+adult	larva A8	8.19715	2.86114	6.38054e-08	0.000357143	phosphatidylinositol N-acetylglucosaminyltransferase activity	carbohydrate metabolic process	0	0	0	0	0	0	0.352	9.022	0	37.02	0	0	0	0	0	0	0.147	0	0	0
TRINITY_DN14652_c0_g1_i5	A8 vs. egg+A4+adult	larva A8	7.93989	1.86536	4.56598e-07	0.00113589	ATP kinetochore binding	peptidyl-tyrosine phosphorylation	0	0	0	0	0	0	0	0	11.026	2.496	0	0	0	0	0	0	0	0	0	0
TRINITY_DN704_c0_g1_i7	A8 vs. egg+A4+adult	larva A8	7.87483	1.80425	5.5642e-07	0.0012458	microtubule binding	microtuble movement	0	0	0	0	0	0	14.326	0	2.68	0.191	0	0	0	0	0	0	0	0	0	0
TRINITY_DN1385_c0_g1_i6	A8 vs. egg+A4+adult	larva A8	7.77638	1.73447	7.26845e-07	0.00154988	bile acid:sodium symporter activity	bile acid and bile salt transport	0	0	0	0	0	0	0	0	7.911	2.555	0	0	0	0	0	0	0	0	0	0
TRINITY_DN17071_c0_g1_i5	A8 vs. egg+A4+adult	larva A8	7.61197	3.40529	2.84019e-07	0.000820311	transmembrane transporter activity	positive regulation of voltage-gated potassium channel activity	0	0	0	0	0	0	0	0	3.938	34.274	0.094	0	0	0	0.087	0	0	0.088	0	0.094
TRINITY_DN5197_c0_g1_i7	A8 vs. egg+A4+adult	larva A8	7.56651	1.57254	1.31694e-06	0.0019023	transmembrane transporter activity	positive regulation of receptor clustering	0	0	0	0	0	0	0	4.924	2.715	0	0	0	0	0	0	0	0	0	0	0
TRINITY_DN2957_c0_g1_i6	A8 vs. egg+A4+adult	larva A8	7.47046	1.48297	1.83595e-06	0.00222532	metal ion binding	endosomal vesicle fusion	0	0	0	0	0	0	3.593	0	0	4.684	0	0	0	0	0	0	0	0	0	0
TRINITY_DN93561_c0_g1_i1	egg vs. A8+A4+adult	egg	-7.43004	4.53214	2.14176e-07	0.00118719	zinc ion binding	NA	509.029	0	0	0	0	0	0	0	0	0	0	0	0	0	0	0	0	0	3.093	5.696
TRINITY_DN30038_c0_g1_i11	egg vs. A8+A4+adult	egg	-7.44733	1.45448	2.03853e-06	0.00294462	metal ion binding	mitotic recombination-dependent replication fork processing	0	332.606	800.191	0	11.77	0	0	0	0	0	0	0	0	0	0	0	0	0	0	0
TRINITY_DN1203_c0_g1_i4	egg vs. A8+A4+adult	egg	-7.48728	1.52974	1.62392e-06	0.00250749	NA	cell division	0	0	0	1.557	2.781	0	0	0	0	0	0	0	0	0	0	0	0	0	0	0
TRINITY_DN93980_c0_g1_i1	egg vs. A8+A4+adult	egg	-7.57066	1.55617	1.38062e-06	0.00220795	protein binding	phosphorelay signal transduction system	0	0	22.244	0	12.042	0	0	0	0	0	0	0	0	0	0	0	0	0	0	0
TRINITY_DN30038_c0_g1_i15	egg vs. A8+A4+adult	egg	-7.67629	1.6253	1.04458e-06	0.00187102	DNA binding	mitotic recombination-dependent replication fork processing	16.645	36.39	259.741	0	0	0	0	0	0	0	0	0	0	0	0	0	0	0	0	0
TRINITY_DN2055_c0_g1_i15	egg vs. A8+A4+adult	egg	-7.808	1.77384	6.42974e-07	0.00159954	transmembrane transporter activity	proton transmembrane transport	0	0	0	4.578	2.928	0	0	0	0	0	0	0	0	0	0	0	0	0	0	0
TRINITY_DN25044_c0_g1_i1	egg vs. A8+A4+adult	egg (+ A8)	-7.97833	6.41906	5.27339e-08	0.000787124	RNA binding	mRNA polyadenylation	85.059	1527.64	2233.03	0	0	0	19.023	15.276	5.301	37.329	0	0	0	7.815	0	0	0	0	0	0
TRINITY_DN24216_c0_g1_i1	egg vs. A8+A4+adult	egg	-8.03375	1.92507	3.41194e-07	0.00124839	nucleic acid/metal ion binding	DNA recombination	50.376	5.694	0	0	0	0	0	0	0	0	0	0	0	0	0	0	0	0	0	0
TRINITY_DN20048_c0_g1_i1	egg vs. A8+A4+adult	egg	-8.21923	2.09224	1.83363e-07	0.00118719	ATP binding	translational elongation	9.825	0	0	12.549	0	0	0	0	0	0	0	0	0	0	0	0	0	0	0	0
TRINITY_DN29_c0_g1_i9	egg vs. A8+A4+adult	egg	-8.69208	2.48074	4.1769e-08	0.000787124	N-acyltransferase activity	inflammatory response	0.207	5.781	0.118	0	0	0	0	0	0	0	0	0	0	0	0	0	0	0	0	0
TRINITY_DN1012_c0_g1_i7	A4 vs. egg+A8+adult	larva A4	-8.90652	2.6996	8.9988e-08	0.000149243	identical protein binding	cellular oxidant detoxification	0	0	0	0	0	0	0	0	0	0	5.904	1.203	0	0	10.038	0	0	0	0	0
TRINITY_DN7256_c0_g1_i1	A4 vs. egg+A8+adult	larva A4	-8.91526	9.58404	1.49607e-08	3.59592e-05	NA	epithelial cilium movement involved in extracellular fluid movement	0	0	0	30.211	0	0	16.111	0.306	6.242	0	69.814	1.937	5637.04	25.66	2024.86	0	0	0.108	0	0
TRINITY_DN11718_c0_g1_i1	A4 vs. egg+A8+adult	larva A4	-9.00371	5.72368	1.52577e-08	3.59592e-05	metal ion binding	protein dephosphorylation	0.234	0	0	0.046	0.088	0	0.07	0	0.118	0.103	83.312	16.506	7.879	0	22.912	0.05	0.114	0.027	0	0.016
TRINITY_DN7655_c0_g1_i6	A4 vs. egg+A8+adult	larva A4	-9.27876	3.02961	3.33754e-08	6.79326e-05	serine-type endopeptidase inhibitor activity	NA	0	0	0	0	0	0	0	0	0	0	5.644	17.757	0.903	10.554	6.106	0	0	0	0	0
TRINITY_DN7849_c1_g1_i1	A4 vs. egg+A8+adult	larva A4	-9.48284	3.21147	1.98327e-08	4.44043e-05	extracellular matrix structural constituent	regulation of cell shape	0	0	0	0	0	0	0	0	0	0	1.546	0	0	17.907	0	0	0	0	0	0
TRINITY_DN17344_c0_g1_i5	A4 vs. egg+A8+adult	larva A4	-9.94686	3.64203	5.74534e-09	1.97901e-05	chitin binding	chitin catabolic process	0	0	0	0	0	0	0	0	0	0	0	4.018	0	85.899	0	0	0	0	0	0
TRINITY_DN7256_c0_g1_i2	A4 vs. egg+A8+adult	larva A4	-9.99113	7.90738	8.12187e-10	6.06149e-06	NA	epithelial cilium movement involved in extracellular fluid movement	0	0	0	3.672	0	0	0	0	1.704	0	24.836	0	1314.72	2.137	543.44	0	0	0	0	0
TRINITY_DN6573_c0_g1_i1	A4 vs. egg+A8+adult	larva A4	-10.1457	3.83241	3.29987e-09	1.47765e-05	protein binding	nitric oxide biosynthetic process	0	0	0	0	0	0	0	0	0	0	23.185	7.615	0.211	0	0.227	0	0	0	0	0
TRINITY_DN125_c0_g3_i4	A4 vs. egg+A8+adult	larva A4	-10.433	5.63868	4.56037e-10	5.10522e-06	CoA synthase activity	unsaturated fatty acid biosynthetic process	0	0	0	0	0	0	0	0	0	0	0.215	14.798	0.312	821.835	0	0	0.756	0	0.288	0
TRINITY_DN4725_c0_g1_i1	A4 vs. egg+A8+adult	larva A4	-12.4161	6.03718	4.60936e-12	1.03201e-07	NA	epithelial cilium movement involved in extracellular fluid movement	0	0	0	0	0	0	0	0	0	0	11.499	0.397	494.874	0	303.314	0	0	0	0	0
TRINITY_DN4233_c0_g1_i1	adult vs. egg+A8+A4	adult	-12.2311	5.85481	3.92609e-12	9.76703e-09	peptidase activity	mitochondrial electron transport, NADH to ubiquinone	0	0	0	0	0	0	0	0	0	0	0	0	0	0	0	218.005	348.787	313.559	314.377	496.146
TRINITY_DN4918_c0_g1_i4	adult vs. egg+A8+A4	adult	-12.9982	6.61348	4.12122e-13	1.31817e-09	metal ion binding	response to oxidative stress	0	0	0	0	0	0	0	0	0	0	0	0	0	0	0	35.067	67.05	63.929	78.085	125.982
TRINITY_DN481_c0_g1_i14	adult vs. egg+A8+A4	adult	-13.2169	6.83047	2.16829e-13	8.09117e-10	carboxypeptidase activity	proteolysis	0	0	0	0	0	0	0	0	0	0	0	0	0	0	0	127.339	343.278	44.271	31.626	349.395
TRINITY_DN4918_c0_g1_i9	adult vs. egg+A8+A4	adult	-13.3367	6.94947	1.52385e-13	6.82367e-10	metal ion binding	response to oxidative stress	0	0	0	0	0	0	0	0	0	0	0	0	0	0	0	35.023	66.408	101.409	91.477	174.352
TRINITY_DN1027_c0_g1_i8	adult vs. egg+A8+A4	adult	-13.5492	7.16072	8.29257e-14	4.64166e-10	chromatin binding	negative regulation of transcription, DNA-templated	0	0	0	0	0	0	0	0	0	0	0	0	0	0	0	24.903	63.563	74.945	74.742	138.646
TRINITY_DN2124_c0_g1_i3	adult vs. egg+A8+A4	adult	-13.8402	7.45023	3.64425e-14	2.71046e-10	zinc ion binding	proteolysis	0	0	0	0	0	0	0	0	0	0	0	0	0	0	0	55.525	90.438	110.133	104.418	221.208
TRINITY_DN50_c1_g1_i5	adult vs. egg+A8+A4	adult	-14.3118	7.91996	9.57318e-15	1.07169e-10	serine-type endopeptidase activity	proteolysis	0	0	0	0	0	0	0	0	0	0	0	0	0	0	0	72.66	125.908	158.087	122.296	284.078
TRINITY_DN3401_c1_g2_i4	adult vs. egg+A8+A4	adult	-15.1826	8.78851	8.47617e-16	1.26518e-11	serine-type endopeptidase activity	proteolysis	0	0	0	0	0	0	0.141	0	0	0	0	0	0	0	0	229.564	413.126	439.863	528.401	863.869
TRINITY_DN1467_c0_g1_i2	adult vs. egg+A8+A4	adult	-16.3588	9.9632	3.21937e-17	7.208e-13	lipid transporter activity	epithelial cilium movement involved in extracellular fluid movement	0	0	0	0	0	0	0	0	0	0	0	0	0	0	0	105.237	283.624	352.639	297.45	538.702
TRINITY_DN5083_c1_g1_i4	adult vs. egg+A8+A4	adult	-17.1032	10.7071	4.14021e-18	1.85394e-13	fucose metabolic process	defense response to bacterium	0	0	0	0	0	0.07	0.023	0	0	0	0	0	0	0	0	580.435	1056.2	2810.63	1854.41	2523.09
TRINITY_DN2623_c0_g1_i17	adult+A4 vs. egg+A8	adult (+A8)	18.9503	13.5537	2.47215e-13	1.107e-08	metal ion binding	response to oxidative stress	0.096	0	0	0.046	0	736.928	292.063	9.902	0	0	0	0	0	0	0	4707.58	9585	10493.7	12558.6	18032.5
TRINITY_DN1719_c0_g1_i2	adult+A4 vs. egg+A8	adult (+A8)	16.2968	10.9006	2.08953e-11	3.2399e-07	lipid transporter activity	epithelial cilium movement involved in extracellular fluid movement	0	0	0	0	0	76.934	0	0	0	0.029	0	0.012	0	0	0	315.91	779.43	852.85	779.833	1269.72
TRINITY_DN5083_c1_g1_i4	adult+A4 vs. egg+A8	adult (+A8)	16.1032	10.7071	2.89412e-11	3.2399e-07	alpha-L-fucosidase activity	defense response to bacterium	0	0	0	0	0	0.07	0.023	0	0	0	0	0	0	0	0	580.435	1056.2	2810.63	1854.41	2523.09
TRINITY_DN1719_c0_g1_i3	adult+A4 vs. egg+A8	adult (+A8)	15.7807	11.5901	2.27582e-11	3.2399e-07	lipid transporter activity	epithelial cilium movement involved in extracellular fluid movement	0	0	0	0	0	43.542	68.859	0	0	0.073	0	0.042	0	0	0	527.443	1232.36	1342.71	1195.32	2168.26
TRINITY_DN5083_c1_g1_i3	adult+A4 vs. egg+A8	adult (+A8)	15.6014	10.2056	6.73869e-11	3.74133e-07	fucose metabolic process	defense response to bacterium	0	0	0	0	0	293.525	147.018	0	0	0	0	0	0	0	0	828.801	421.58	2011.66	2488.55	343.017
TRINITY_DN5791_c0_g1_i1	adult+A4 vs. egg+A8	adult (+A8)	15.3907	9.99507	9.63085e-11	4.13948e-07	metal ion binding	response to oxidative stress	0	0	0	0	0	77.774	3.1	0	0	0	0	0	0	0	0	381.581	693.33	743.785	774.943	1239.38
TRINITY_DN1467_c0_g1_i2	adult+A4 vs. egg+A8	adult	15.3588	9.9632	1.01687e-10	4.13948e-07	lipid transporter activity	epithelial cilium movement involved in extracellular fluid movement	0	0	0	0	0	0	0	0	0	0	0	0	0	0	0	105.237	283.624	352.639	297.45	538.702
TRINITY_DN10781_c0_g1_i10	adult+A4 vs. egg+A8	adult (+A8)	14.3821	8.98756	5.36363e-10	1.84752e-06	zinc ion binding	proteolysis	0	0	0	0	0	10.501	0	0	0	0	0	0	0	0	0	198.717	368.526	331.751	460.691	814.079
TRINITY_DN3401_c1_g2_i4	adult+A4 vs. egg+A8	adult	14.1827	8.7885	7.53384e-10	2.24905e-06	serine-type endopeptidase activity	proteolysis	0	0	0	0	0	0	0.141	0	0	0	0	0	0	0	0	229.564	413.126	439.863	528.401	863.869
TRINITY_DN10781_c0_g1_i2	adult+A4 vs. egg+A8	adult (+A8)	14.0027	8.60877	1.02407e-09	2.29284e-06	zinc ion binding	proteolysis	0	0	0	0	0	12.251	0.235	0	0	0	0	0	0	0	0	148.358	334.636	255.873	326.847	598.457
